# Supplementary material for: The parasite Schistocephalus solidus secretes proteins with putative host manipulation functions
Source: Parasit Vectors. 2021 Aug 28;14:436. doi: 10.1186/s13071-021-04933-w (PMC8400842; doi:10.1186/s13071-021-04933-w)
Supplement: Supplementary file 3 — Additional file 3. Template custom script for analysis of the proteome and secretome LC–MS/MS data using Python. [file 13071_2021_4933_MOESM3_ESM.ipynb]

# %% [code]
import pandas

# %% [code]
#1-REMOVAL: CON, REV and protein IDs with G. aculeatus only

# %% [code]
doc=pandas.read_excel("Directory_to_the_lcmsms_file.xlsx")

# %% [code]
#Save data in a new file that we can modify 
file=doc.to_excel("new_name.xlsx")

# %% [code]
file=pandas.read_excel("new_name".xlsx")

# %% [code]
#Check protein IDs
print(file["Protein IDs"])

# %% [code]
#Check beginning of file
file.head()

# %% [code]
#Check number of rows and columns
file.shape

# %% [code]
#Check end of file 
file.tail()

# %% [code]
#Remove lines XX to YY included - You want to remove REV CON and G. aculeatus only sequences, which are at the end of the lcmsms file
file2=file.drop(file.index[XX:YY])

# %% [code]
file2.shape

# %% [code]
file2.head()

# %% [code]
file2.tail()

# %% [code]
#2-VENN DIAGRAM WITH NEW DATA EXCLUDING IDS WITH G.ACULEATUS ONLY#

# %% [code]
#Number of lines for which peptide secretome 2 > 0 (i.e number of protein ID found for secretome 2)
len(file2[(file2["Peptides Secr2"]>0)]) 

# %% [code]
#Number of lines for which peptide secretome 3 > 0
len(file2[(file2["Peptides Secr3"]>0)]) 


# %% [code]
#Number of lines for which peptide secretome 4 > 0
len(file2[(file2["Peptides Secr4"]>0)]) 

# %% [code]
#Number of lines for which peptide secretome 5 > 0
len(file2[(file2["Peptides Secr5"]>0)]) 

# %% [code]
#Number of lines for which peptide secretome 6 > 0
len(file2[(file2["Peptides Secr6"]>0)]) 

# %% [code]
#Number of lines for which ALL peptide secretome > 0 
secretome_all=len(file2[(file2["Peptides Secr2"]>0) & (file2["Peptides Secr3"]>0) & (file2["Peptides Secr4"]>0) & (file2["Peptides Secr5"]>0) & (file2["Peptides Secr6"]>0)]) 

# %% [code]
print(secretome_all)

# %% [code]
#Number of lines for which AT LEAST ONE of the peptide secretome > 0 
secretome_least=len(file2[(file2["Peptides Secr2"]>0) | (file2["Peptides Secr3"]>0) | (file2["Peptides Secr4"]>0) | (file2["Peptides Secr5"]>0) | (file2["Peptides Secr6"]>0)]) 

# %% [code]
print(secretome_least)

# %% [code]
#Number of lines for which peptide worm 2 > 0 (i.e number of protein ID found for worm 2))
len(file2[(file2["Peptides Worm2"]>0)]) 

# %% [code]
#Number of lines for which peptide worm 3 > 0
len(file2[(file2["Peptides Worm3"]>0)]) 

# %% [code]
#Number of lines for which peptide worm 4 > 0
len(file2[(file2["Peptides Worm4"]>0)]) 

# %% [code]
#Number of lines for which peptide worm 5 > 0
len(file2[(file2["Peptides Worm5"]>0)]) 

# %% [code]
#Number of lines for which peptide worm 6 > 0
len(file2[(file2["Peptides Worm6"]>0)]) 

# %% [code]
#Number of lines for which ALL peptide worm > 0 
worm_all=len(file2[(file2["Peptides Worm2"]>0) & (file2["Peptides Worm3"]>0) & (file2["Peptides Worm4"]>0) & (file2["Peptides Worm5"]>0) & (file2["Peptides Worm6"]>0)])

# %% [code]
print(worm_all)

# %% [code]
#Number of lines for which AT LEAST ONE of the peptide worm > 0 
worm_least=len(file2[(file2["Peptides Worm2"]>0) | (file2["Peptides Worm3"]>0) | (file2["Peptides Worm4"]>0) | (file2["Peptides Worm5"]>0) | (file2["Peptides Worm6"]>0)])

# %% [code]
print(worm_least)

# %% [code]
 #A) Peptides common to secretome and worm (in ALL secretome and worm samples)
len(file2[(file2["Peptides Secr2"]>0) & (file2["Peptides Secr3"]>0) & (file2["Peptides Secr4"]>0) & (file2["Peptides Secr5"]>0) & (file2["Peptides Secr6"]>0) & (file2["Peptides Worm2"]>0) & (file2["Peptides Worm3"]>0) & (file2["Peptides Worm4"]>0) & (file2["Peptides Worm5"]>0) & (file2["Peptides Worm6"]>0)]) 

# %% [code]
#B) Peptides common to secretome and worm (in at least one secretome and one worm sample)
len(file2[((file2["Peptides Secr2"]>0) | (file2["Peptides Secr3"]>0) | (file2["Peptides Secr4"]>0) | (file2["Peptides Secr5"]>0) | (file2["Peptides Secr6"]>0)) & ((file2["Peptides Worm2"]>0) | (file2["Peptides Worm3"]>0) | (file2["Peptides Worm4"]>0) | (file2["Peptides Worm5"]>0) | (file2["Peptides Worm6"]>0))])

# %% [code]
#C) Peptides unique to secretome (peptide present in all secretome samples)
len(file2[((file2["Peptides Secr2"]>0) & (file2["Peptides Secr3"]>0) & (file2["Peptides Secr4"]>0) & (file2["Peptides Secr5"]>0) & (file2["Peptides Secr6"]>0)) & ((file2["Peptides Worm2"]==0) & (file2["Peptides Worm3"]==0) & (file2["Peptides Worm4"]==0) & (file2["Peptides Worm5"]==0) & (file2["Peptides Worm6"]==0))])

# %% [code]
#D) Peptides unique to secretome (peptide present in at least one secretome sample)
len(file2[((file2["Peptides Secr2"]>0) | (file2["Peptides Secr3"]>0) | (file2["Peptides Secr4"]>0) | (file2["Peptides Secr5"]>0) | (file2["Peptides Secr6"]>0)) & ((file2["Peptides Worm2"]==0) & (file2["Peptides Worm3"]==0) & (file2["Peptides Worm4"]==0) & (file2["Peptides Worm5"]==0) & (file2["Peptides Worm6"]==0))])

# %% [code]
#E) Peptides unique to worm (peptide present in all worm samples)
len(file2[((file2["Peptides Worm2"]>0) & (file2["Peptides Worm3"]>0) & (file2["Peptides Worm4"]>0) & (file2["Peptides Worm5"]>0) & (file2["Peptides Worm6"]>0)) & ((file2["Peptides Secr2"]==0) & (file2["Peptides Secr3"]==0) & (file2["Peptides Secr4"]==0) & (file2["Peptides Secr5"]==0) & (file2["Peptides Secr6"]==0))])

# %% [code]
#F) Peptides unique to worm (peptide present in at least one worm sample)
len(file2[((file2["Peptides Worm2"]>0) | (file2["Peptides Worm3"]>0) | (file2["Peptides Worm4"]>0) | (file2["Peptides Worm5"]>0) | (file2["Peptides Worm6"]>0)) & ((file2["Peptides Secr2"]==0) & (file2["Peptides Secr3"]==0) & (file2["Peptides Secr4"]==0) & (file2["Peptides Secr5"]==0) & (file2["Peptides Secr6"]==0))])

# %% [code]
#3-OBTAIN THE PROTEINS UNIQUE TO SECRETOME FOR FUNCTIONAL ANALYSIS#

# %% [code]
#Print the list of proteins unique to secretome (in all secretome samples)
C=file2[((file2["Peptides Secr2"]>0) & (file2["Peptides Secr3"]>0) & (file2["Peptides Secr4"]>0) & (file2["Peptides Secr5"]>0) & (file2["Peptides Secr6"]>0)) & ((file2["Peptides Worm2"]==0) & (file2["Peptides Worm3"]==0) & (file2["Peptides Worm4"]==0) & (file2["Peptides Worm5"]==0) & (file2["Peptides Worm6"]==0))]

# %% [code]
print(C["Protein IDs"])

# %% [code]
#Print the list of proteins unique to secretome (in at least one secretome sample)
D=file2[((file2["Peptides Secr2"]>0) | (file2["Peptides Secr3"]>0) | (file2["Peptides Secr4"]>0) | (file2["Peptides Secr5"]>0) | (file2["Peptides Secr6"]>0)) & ((file2["Peptides Worm2"]==0) & (file2["Peptides Worm3"]==0) & (file2["Peptides Worm4"]==0) & (file2["Peptides Worm5"]==0) & (file2["Peptides Worm6"]==0))]

# %% [code]
print(D["Protein IDs"])

# %% [code]
#Beware: in the Excel file, must add +2 to the line found here (1st protein named "O" is in fact on line 2 in Excel file)

# %% [code]
