# Supplementary material for: The parasite Schistocephalus solidus secretes proteins with putative host manipulation functions
Source: Parasit Vectors. 2021 Aug 28;14:436. doi: 10.1186/s13071-021-04933-w (PMC8400842; doi:10.1186/s13071-021-04933-w)
Supplement: Supplementary file 5 — Additional file 5. List of the repeated elements that were identified in the new genome of S. solidus. For each class of repeated elements the following are indicated: the number of elements, their total length (bp) as well as their proportion (%) in the new genome. [file 13071_2021_4933_MOESM5_ESM.txt]

			Number of elements	Length (pb)	%
Retroelements			413 514	264 311 998	42.28
	SINEs		77 733	30 333 944	4.85
	Penelope		107 250	41 001 026	6.56
	LINES		321 996	222 592 367	35.60
		L2/CR1/Rex	107 963	104 199 559	16.67
		RTE/Bov-B	108 794	76 203 770	12.19
		L1/CIN4	1 896	655 182	0.10
	LTR elements		13 785	11 385 687	1.82
		BEL/Pao	198	310 738	0.05
		Gypsy/DIRS1	13 587	11 074 949	1.77
DNA transposons			12 919	6 698 247	1.07
	hobo-activator		691	296 867	0.05
	Tc1-IS630-Pogo		7 722	3 351 176	0.54
Unclassified			196 303	67 454 775	10.79
Small RNA			875	765 769	0.12
Satellites			1	1 153	0.00
Simple repeats			89 524	10 668 971	1.71
Low complexity			4 331	292 765	0.05
TOTAL			717 467		56.02
