# Supplementary material for: The parasite Schistocephalus solidus secretes proteins with putative host manipulation functions
Source: Parasit Vectors. 2021 Aug 28;14:436. doi: 10.1186/s13071-021-04933-w (PMC8400842; doi:10.1186/s13071-021-04933-w)
Supplement: Supplementary file 6 — Additional file 6. Annotation results of 16,307 ORFs predicted from the new expanded Schistocephalus solidus genome. Functional annotation was performed using PFAM (domain database) and eggNOG (orthology database). For each ORF match in each database: the accession number, the E-value and the functional description of the match are indicated. The other ORFs (68.6%) predicted from the new genome did not match with these two databases, and are considered S. solidus-specific. [file 13071_2021_4933_MOESM6_ESM.txt]

Query	PFAM_Accession	PFAM_E-Value	PFAM_Description	EGGNOG_Accession	EGGNOG_E-value	EGGNOG_Description
g362_schisto	PF00001.21	2,00E-07	7 transmembrane receptor (rhodopsin family)	6211.A0A087W175	1,30E-78	7 transmembrane receptor (rhodopsin family)
g428_schisto	PF00001.21	9,20E-26	7 transmembrane receptor (rhodopsin family)	6211.A0A068YA15	3,20E-62	neuromedin U receptor activity
g564_schisto	PF00001.21	2,20E-12	7 transmembrane receptor (rhodopsin family)	6211.A0A068YHL5	2,10E-99	G-protein coupled receptor activity
g1429_schisto	PF00001.21	8,30E-36	7 transmembrane receptor (rhodopsin family)	6211.A0A068Y3K3	3,80E-88	Belongs to the G-protein coupled receptor 1 family
g2203_schisto	PF00001.21	2,20E-13	7 transmembrane receptor (rhodopsin family)	6239.F53B7.2a	1,50E-06	Serpentine type 7TM GPCR chemoreceptor Srw
g2440_ab_initio	PF00001.21	4,00E-07	7 transmembrane receptor (rhodopsin family)	6211.A0A068YHL5	3,50E-39	G-protein coupled receptor activity
g2482_schisto	PF00001.21	1,10E-15	7 transmembrane receptor (rhodopsin family)	6211.A0A068YF07	4,00E-43	pancreatic polypeptide receptor activity
g2518_schisto	PF00001.21	1,60E-56	7 transmembrane receptor (rhodopsin family)	6211.A0A068XU33	3,60E-69	adenylate cyclase-activating serotonin receptor signaling pathway
g3535_schisto	PF00001.21	1,20E-17	7 transmembrane receptor (rhodopsin family)	6211.A0A068YHV6	1,20E-81	G-protein coupled receptor activity. It is involved in the biological process described with G-protein coupled receptor signaling pathway
g3564_schisto	PF00001.21	0,00015	7 transmembrane receptor (rhodopsin family)	6500.XP_005113183.1	1,60E-06	7 transmembrane receptor (rhodopsin family)
g3611_schisto	PF00001.21	2,20E-07	7 transmembrane receptor (rhodopsin family)	6211.A0A068Y022	2,20E-80	7 transmembrane receptor (rhodopsin family)
g4072_ab_initio	PF00001.21	1,90E-33	7 transmembrane receptor (rhodopsin family)	6183.Smp_133550.1	2,40E-70	G-protein coupled receptor activity
g4117_schisto	PF00001.21	3,30E-19	7 transmembrane receptor (rhodopsin family)	6211.A0A068YED3	4,20E-93	G-protein coupled receptor activity
g5485_schisto	PF00001.21	6,70E-32	7 transmembrane receptor (rhodopsin family)	6211.A0A068YDY1	3,00E-76	Receptor
g7783_schisto	PF00001.21	6,80E-20	7 transmembrane receptor (rhodopsin family)	6211.A0A068Y4I9	1,40E-93	7 transmembrane receptor (rhodopsin family)
g8098_ab_initio	PF00001.21	1,40E-29	7 transmembrane receptor (rhodopsin family)	6211.A0A068YA15	1,70E-58	neuromedin U receptor activity
g8216_schisto	PF00001.21	1,80E-33	7 transmembrane receptor (rhodopsin family)	6183.Smp_133550.1	3,20E-70	G-protein coupled receptor activity
g8874_ab_initio	PF00001.21	1,70E-09	7 transmembrane receptor (rhodopsin family)	6211.A0A068Y6F0	9,40E-42	G-protein coupled receptor activity
g9215_ab_initio	PF00001.21	6,20E-20	7 transmembrane receptor (rhodopsin family)	6211.A0A068Y4I9	1,40E-93	7 transmembrane receptor (rhodopsin family)
g9695_schisto	PF00001.21	5,20E-18	7 transmembrane receptor (rhodopsin family)	6211.A0A068Y8V4	4,00E-136	G-protein coupled receptor activity
g9769_schisto	PF00001.21	4,30E-05	7 transmembrane receptor (rhodopsin family)	6211.A0A068YAR4	2,40E-23	G-protein coupled receptor activity
g10115_ab_initio	PF00001.21	2,50E-35	7 transmembrane receptor (rhodopsin family)	6211.A0A087W0K9	2,50E-141	neuropeptide Y receptor activity
g12342_ab_initio	PF00001.21	1,90E-16	7 transmembrane receptor (rhodopsin family)	6211.A0A068Y8V4	1,70E-113	G-protein coupled receptor activity
g13092_ab_initio	PF00001.21	4,30E-08	7 transmembrane receptor (rhodopsin family)	6211.A0A068Y2Z7	3,90E-58	Serpentine type 7TM GPCR chemoreceptor Srw
g13156_ab_initio	PF00001.21	0,00019	7 transmembrane receptor (rhodopsin family)	6211.A0A068Y9D1	1,20E-120	7 transmembrane receptor (rhodopsin family)
g13716_ab_initio	PF00001.21	1,40E-10	7 transmembrane receptor (rhodopsin family)	6211.A0A068YED3	9,40E-34	G-protein coupled receptor activity
g14272_schisto	PF00001.21	2,30E-43	7 transmembrane receptor (rhodopsin family)	6211.A0A068YDY1	5,10E-33	Receptor
g14726_schisto	PF00001.21	1,90E-18	7 transmembrane receptor (rhodopsin family)	6211.A0A068YAX1	9,70E-128	7 transmembrane receptor (rhodopsin family)
g15228_schisto	PF00001.21	2,40E-07	7 transmembrane receptor (rhodopsin family)	6211.A0A068Y9D1	1,20E-127	7 transmembrane receptor (rhodopsin family)
g15229_schisto	PF00001.21	0,00012	7 transmembrane receptor (rhodopsin family)	6211.A0A068Y9D1	2,00E-125	7 transmembrane receptor (rhodopsin family)
g15596_schisto	PF00001.21	2,40E-33	7 transmembrane receptor (rhodopsin family)	61622.XP_010367396.1	1,80E-20	Belongs to the G-protein coupled receptor 1 family
g17870_schisto	PF00001.21	7,30E-10	7 transmembrane receptor (rhodopsin family)	6500.XP_005093128.1	1,40E-09	7 transmembrane receptor (rhodopsin family)
g19280_schisto	PF00001.21	5,10E-10	7 transmembrane receptor (rhodopsin family)	6211.A0A068Y6F0	7,00E-54	G-protein coupled receptor activity
g21848_ab_initio	PF00001.21	1,80E-23	7 transmembrane receptor (rhodopsin family)	61622.XP_010367396.1	9,80E-14	Belongs to the G-protein coupled receptor 1 family
g22915_schisto	PF00001.21	1,50E-20	7 transmembrane receptor (rhodopsin family)	6412.HelroP189697	7,40E-09	G-protein coupled receptor activity
g23412_schisto	PF00001.21	2,70E-16	7 transmembrane receptor (rhodopsin family)	6412.HelroP167651	1,50E-11	G-protein coupled receptor activity
g24786_schisto	PF00001.21	0,00019	7 transmembrane receptor (rhodopsin family)	6211.A0A068XZS5	8,80E-10	pancreatic polypeptide receptor activity
g24847_schisto	PF00001.21	3,80E-37	7 transmembrane receptor (rhodopsin family)	6211.A0A087W0K9	8,20E-142	neuropeptide Y receptor activity
g25015_schisto	PF00001.21	6,20E-12	7 transmembrane receptor (rhodopsin family)	6211.A0A068YAW7	7,30E-70	G-protein coupled receptor activity
g27515_schisto	PF00001.21	4,00E-47	7 transmembrane receptor (rhodopsin family)	6211.A0A068YBD6	1,20E-115	G-protein coupled acetylcholine receptor activity
g28364_schisto	PF00001.21	1,40E-17	7 transmembrane receptor (rhodopsin family)	6211.A0A087VXK4	1,80E-45	galanin-activated signaling pathway
g29473_schisto	PF00001.21	2,50E-63	7 transmembrane receptor (rhodopsin family)	6211.A0A068XTV5	2,90E-65	adenylate cyclase-activating serotonin receptor signaling pathway
g14963_schisto	PF00003.22	3,00E-46	7 transmembrane sweet-taste receptor of 3 GCPR	6211.A0A068Y8J0	4,90E-93	glutamate receptor
g21135_schisto	PF00003.22	5,20E-55	7 transmembrane sweet-taste receptor of 3 GCPR	6183.Smp_150370.1	8,40E-77	glutamate receptor
g1928_schisto	PF00004.29	5,90E-16	ATPase family associated with various cellular activities (AAA)	6211.A0A068XY22	3,50E-30	carbohydrate derivative binding
g3712_schisto	PF00004.29	1,80E-32	ATPase family associated with various cellular activities (AAA)	6211.A0A068XY68	1,00E-87	Belongs to the AAA ATPase family
g3937_ab_initio	PF00004.29	2,00E-09	ATPase family associated with various cellular activities (AAA)	6211.A0A068YIL0	2,10E-64	Nuclear valosin-containing protein-like
g6265_schisto	PF00004.29	1,30E-78	ATPase family associated with various cellular activities (AAA)	6211.A0A068XZ47	3,30E-203	Belongs to the AAA ATPase family
g6629_ab_initio	PF00004.29	1,90E-11	ATPase family associated with various cellular activities (AAA)	6211.A0A068YAG7	2,70E-112	positive regulation of DNA-directed DNA polymerase activity
g7237_ab_initio	PF00004.29	2,00E-25	ATPase family associated with various cellular activities (AAA)	6211.A0A068XY22	1,40E-120	carbohydrate derivative binding
g7959_schisto	PF00004.29	4,70E-08	ATPase family associated with various cellular activities (AAA)	482537.XP_008589484.1	6,80E-43	positive regulation of centriole elongation
g9300_schisto	PF00004.29	1,60E-06	ATPase family associated with various cellular activities (AAA)	6211.A0A068Y9K7	1,80E-19	ATPase activity
g9621_ab_initio	PF00004.29	3,50E-16	ATPase family associated with various cellular activities (AAA)	6211.A0A068Y660	1,40E-76	DNA replication
g10622_ab_initio	PF00004.29	3,80E-47	ATPase family associated with various cellular activities (AAA)	6211.A0A068XZ47	1,80E-194	Belongs to the AAA ATPase family
g10846_schisto	PF00004.29	2,40E-07	ATPase family associated with various cellular activities (AAA)	6211.A0A068YAG7	3,50E-20	positive regulation of DNA-directed DNA polymerase activity
g10941_schisto	PF00004.29	1,20E-11	ATPase family associated with various cellular activities (AAA)	6211.A0A068YFB3	3,40E-50	Belongs to the AAA ATPase family
g11970_ab_initio	PF00004.29	1,90E-30	ATPase family associated with various cellular activities (AAA)	6211.A0A068YHB9	6,70E-110	metalloendopeptidase activity
g13041_schisto	PF00004.29	2,70E-30	ATPase family associated with various cellular activities (AAA)	6211.A0A087VYC6	8,70E-44	microtubule-severing ATPase activity
g15012_schisto	PF00004.29	1,20E-08	ATPase family associated with various cellular activities (AAA)	6211.A0A068Y0N0	1,10E-68	thyrotropin-releasing hormone receptor binding
g15018_schisto	PF00004.29	4,30E-27	ATPase family associated with various cellular activities (AAA)	6211.A0A068Y0N0	4,30E-87	thyrotropin-releasing hormone receptor binding
g15363_schisto	PF00004.29	3,30E-11	ATPase family associated with various cellular activities (AAA)	6211.A0A068XY68	1,50E-36	Belongs to the AAA ATPase family
g18316_schisto	PF00004.29	5,90E-27	ATPase family associated with various cellular activities (AAA)	6412.HelroP82280	2,10E-65	proteasome-activating ATPase activity
g19199_ab_initio	PF00004.29	8,40E-40	ATPase family associated with various cellular activities (AAA)	6211.A0A087VYC6	1,70E-123	microtubule-severing ATPase activity
g20119_schisto	PF00004.29	1,30E-11	ATPase family associated with various cellular activities (AAA)	6211.A0A068YHB9	5,50E-28	metalloendopeptidase activity
g21085_ab_initio	PF00004.29	6,00E-27	ATPase family associated with various cellular activities (AAA)	6211.A0A068XVN1	9,90E-55	SNARE complex disassembly
g21255_ab_initio	PF00004.29	1,20E-32	ATPase family associated with various cellular activities (AAA)	6211.A0A087W074	4,90E-198	negative regulation of chromatin silencing
g21782_ab_initio	PF00004.29	1,60E-40	ATPase family associated with various cellular activities (AAA)	9305.ENSSHAP00000021053	1,50E-129	Vacuolar protein sorting 4 homolog B (S. cerevisiae)
g23398_schisto	PF00004.29	0,00013	ATPase family associated with various cellular activities (AAA)	6183.Smp_057320.1	2,20E-27	SNARE complex disassembly
g24898_schisto	PF00004.29	3,40E-07	ATPase family associated with various cellular activities (AAA)	6211.A0A068Y1B0	1,50E-37	ATP-dependent serine protease that mediates the selective degradation of misfolded, unassembled or oxidatively damaged polypeptides as well as certain short-lived regulatory proteins in the mitochondrial matrix. May also have a chaperone function in the assembly of inner membrane protein complexes. Participates in the regulation of mitochondrial gene expression and in the maintenance of the integ…
g26217_schisto	PF00004.29	3,70E-08	ATPase family associated with various cellular activities (AAA)	6211.A0A068YCP2	4,30E-15	microtubule-severing ATPase activity
g27352_schisto	PF00004.29	6,00E-27	ATPase family associated with various cellular activities (AAA)	6211.A0A087W074	7,10E-55	negative regulation of chromatin silencing
g28739_schisto	PF00004.29	4,90E-07	ATPase family associated with various cellular activities (AAA)	6211.A0A068YC81	2,50E-55	ATP-dependent zinc metalloprotease
g28740_schisto	PF00004.29	1,40E-22	ATPase family associated with various cellular activities (AAA)	6211.A0A068YC81	1,70E-45	ATP-dependent zinc metalloprotease
g18_schisto	PF00005.27	8,00E-13	ABC transporter	6211.A0A068YA11	8,70E-47	ATPase activity, coupled to transmembrane movement of substances
g21_schisto	PF00005.27	3,10E-10	ABC transporter	6211.A0A068YA11	1,70E-38	ATPase activity, coupled to transmembrane movement of substances
g61_ab_initio	PF00005.27	1,10E-18	ABC transporter	6183.Smp_129820.1	3,60E-153	ATPase activity, coupled to transmembrane movement of substances
g1588_schisto	PF00005.27	4,90E-08	ABC transporter	6238.CBG04568	1,80E-14	ATPases associated with a variety of cellular activities
g1889_ab_initio	PF00005.27	7,00E-12	ABC transporter	6211.A0A068Y506	7,50E-65	heme-transporting ATPase activity
g3188_ab_initio	PF00005.27	1,70E-31	ABC transporter	6211.A0A068Y1C8	8,20E-139	ATPase activity, coupled to transmembrane movement of substances
g3191_ab_initio	PF00005.27	5,50E-12	ABC transporter	6211.A0A068Y1C8	2,00E-57	ATPase activity, coupled to transmembrane movement of substances
g3304_schisto	PF00005.27	6,50E-15	ABC transporter	6211.A0A068XZS7	3,40E-84	ATPase activity, coupled to transmembrane movement of substances
g3306_schisto	PF00005.27	1,90E-14	ABC transporter	6211.A0A068XZS7	2,00E-84	ATPase activity, coupled to transmembrane movement of substances
g3308_schisto	PF00005.27	9,20E-27	ABC transporter	6211.A0A068XZS7	0	ATPase activity, coupled to transmembrane movement of substances
g3818_schisto	PF00005.27	6,00E-07	ABC transporter	6211.A0A068YMG6	7,40E-42	ATPase activity
g3819_schisto	PF00005.27	0,00012	ABC transporter	6183.Smp_049500.1	1,20E-10	ATPase activity
g3994_schisto	PF00005.27	3,50E-26	ABC transporter	6211.A0A068XZS7	1,10E-104	ATPase activity, coupled to transmembrane movement of substances
g4488_ab_initio	PF00005.27	0,00013	ABC transporter	6211.A0A068YE03	2,10E-38	4Fe-4S binding domain
g4813_ab_initio	PF00005.27	2,30E-31	ABC transporter	6211.A0A068YGK5	5,70E-118	ATPase activity, coupled to transmembrane movement of substances
g4814_ab_initio	PF00005.27	1,90E-19	ABC transporter	6211.A0A068YA11	6,60E-73	ATPase activity, coupled to transmembrane movement of substances
g7305_ab_initio	PF00005.27	2,30E-20	ABC transporter	6211.A0A068Y475	1,60E-77	ATP-binding cassette, subfamily F
g7426_ab_initio	PF00005.27	1,60E-08	ABC transporter	6211.A0A068YEB2	1,10E-32	ATPase activity, coupled to transmembrane movement of substances
g7427_ab_initio	PF00005.27	6,50E-18	ABC transporter	6211.A0A068YEB2	1,30E-57	ATPase activity, coupled to transmembrane movement of substances
g7438_schisto	PF00005.27	8,50E-13	ABC transporter	6183.Smp_165800.1	4,10E-30	ATPase activity, coupled to transmembrane movement of substances
g8933_schisto	PF00005.27	2,30E-12	ABC transporter	6211.A0A068YEA9	8,20E-45	ATPase activity, coupled to transmembrane movement of substances
g9225_ab_initio	PF00005.27	7,00E-17	ABC transporter	103690.17131743	1,00E-17	ABC transporter
g9379_ab_initio	PF00005.27	7,50E-18	ABC transporter	9818.XP_007937732.1	1,10E-62	ATP-binding cassette sub-family A
g9380_ab_initio	PF00005.27	3,90E-11	ABC transporter	4792.ETI47844	5,20E-55	ABC-2 family transporter protein
g10166_ab_initio	PF00005.27	0,00076	ABC transporter	6211.A0A068YIE3	6,70E-46	ATPase activity
g12058_schisto	PF00005.27	4,70E-08	ABC transporter	6238.CBG04568	2,00E-15	ATPases associated with a variety of cellular activities
g12059_schisto	PF00005.27	2,70E-09	ABC transporter	4081.Solyc04g055120.2.1	3,50E-09	ABC transporter transmembrane region 2
g13229_ab_initio	PF00005.27	2,30E-37	ABC transporter	6211.A0A068Y998	3,90E-129	ATPase activity, coupled to transmembrane movement of substances
g13666_schisto	PF00005.27	8,40E-09	ABC transporter	6211.A0A068Y1C8	2,70E-22	ATPase activity, coupled to transmembrane movement of substances
g13671_schisto	PF00005.27	2,90E-09	ABC transporter	6211.A0A068Y1C8	3,50E-22	ATPase activity, coupled to transmembrane movement of substances
g15649_ab_initio	PF00005.27	3,80E-29	ABC transporter	6211.A0A068XTI8	1,70E-59	ATPase activity, coupled to transmembrane movement of substances
g15982_schisto	PF00005.27	7,50E-11	ABC transporter	6211.A0A068Y998	6,30E-34	ATPase activity, coupled to transmembrane movement of substances
g16859_ab_initio	PF00005.27	1,60E-27	ABC transporter	6211.A0A068XZS7	5,20E-106	ATPase activity, coupled to transmembrane movement of substances
g16860_ab_initio	PF00005.27	2,60E-55	ABC transporter	6211.A0A068XZS7	0	ATPase activity, coupled to transmembrane movement of substances
g16871_ab_initio	PF00005.27	4,90E-38	ABC transporter	6211.A0A068YMG6	3,60E-162	ATPase activity
g19469_ab_initio	PF00005.27	1,10E-15	ABC transporter	34349.G7DZY4	3,60E-16	ABC transporter transmembrane region 2
g19649_ab_initio	PF00005.27	1,60E-16	ABC transporter	6211.A0A068YEA9	4,90E-68	ATPase activity, coupled to transmembrane movement of substances
g20544_ab_initio	PF00005.27	1,90E-12	ABC transporter	6211.A0A068YEA9	2,00E-53	ATPase activity, coupled to transmembrane movement of substances
g20660_ab_initio	PF00005.27	1,90E-41	ABC transporter	6211.A0A068XZS7	0	ATPase activity, coupled to transmembrane movement of substances
g20803_ab_initio	PF00005.27	3,00E-19	ABC transporter	6211.A0A068YE79	2,50E-177	ATP-binding cassette subfamily B
g21510_ab_initio	PF00005.27	2,00E-17	ABC transporter	6211.A0A068YGK5	7,30E-71	ATPase activity, coupled to transmembrane movement of substances
g21511_ab_initio	PF00005.27	5,40E-12	ABC transporter	6211.A0A068Y5Y4	1,90E-34	ATPase activity, coupled to transmembrane movement of substances
g25596_schisto	PF00005.27	2,40E-10	ABC transporter	6211.A0A068YEB2	1,30E-47	ATPase activity, coupled to transmembrane movement of substances
g28545_schisto	PF00005.27	0,0028	ABC transporter	6211.A0A068XTI8	1,00E-13	ATPase activity, coupled to transmembrane movement of substances
g28547_schisto	PF00005.27	1,30E-09	ABC transporter	1501230.ET33_14425	9,60E-15	ABC-type multidrug transport system, ATPase and permease
g28824_schisto	PF00005.27	7,00E-10	ABC transporter	6211.A0A068Y475	1,70E-30	ATP-binding cassette, subfamily F
g28826_schisto	PF00005.27	1,00E-09	ABC transporter	6211.A0A068Y475	1,80E-27	ATP-binding cassette, subfamily F
g29559_schisto	PF00005.27	6,90E-06	ABC transporter	6211.A0A068YGK5	5,60E-33	ATPase activity, coupled to transmembrane movement of substances
g29561_schisto	PF00005.27	6,40E-12	ABC transporter	6211.A0A068Y5Y4	2,10E-34	ATPase activity, coupled to transmembrane movement of substances
g29562_schisto	PF00005.27	0,00012	ABC transporter	6211.A0A068YGK5	3,30E-19	ATPase activity, coupled to transmembrane movement of substances
g7725_schisto	PF00006.25	2,20E-40	ATP synthase alpha/beta family, nucleotide-binding domain	6211.A0A068YCF1	1,70E-71	ATPase activity, coupled to transmembrane movement of ions, rotational mechanism
g10935_schisto	PF00006.25	2,90E-38	ATP synthase alpha/beta family, nucleotide-binding domain	6211.A0A087W0E8	1,80E-34	proton-transporting ATPase activity, rotational mechanism
g14417_ab_initio	PF00006.25	3,70E-46	ATP synthase alpha/beta family, nucleotide-binding domain	6211.A0A068YCF1	1,10E-107	ATPase activity, coupled to transmembrane movement of ions, rotational mechanism
g15136_schisto	PF00006.25	1,10E-31	ATP synthase alpha/beta family, nucleotide-binding domain	6211.A0A068YLI8	1,20E-118	ATP hydrolysis coupled proton transport
g19532_ab_initio	PF00006.25	6,10E-59	ATP synthase alpha/beta family, nucleotide-binding domain	6211.A0A087W0E8	4,60E-60	proton-transporting ATPase activity, rotational mechanism
g1360_ab_initio	PF00008.27	8,20E-31	EGF-like domain	6211.A0A068XZS4	0,00E+00	neuroligin family protein binding
g2546_schisto	PF00008.27	0,0051	EGF-like domain	6211.A0A068YI77	9,70E-39	corticospinal neuron axon guidance through spinal cord
g2548_schisto	PF00008.27	9,20E-06	EGF-like domain	6211.A0A068YI77	3,10E-08	corticospinal neuron axon guidance through spinal cord
g5938_ab_initio	PF00008.27	2,60E-14	EGF-like domain	6211.A0A068Y805	1,60E-105	homophilic cell adhesion via plasma membrane adhesion molecules
g6747_schisto	PF00008.27	1,70E-12	EGF-like domain	6211.A0A087W168	5,20E-26	negative regulation of growth rate
g10515_ab_initio	PF00008.27	1,40E-11	EGF-like domain	6211.A0A068YCE3	4,40E-89	endocardial cushion cell development
g17179_schisto	PF00008.27	5,80E-06	EGF-like domain	6211.A0A068YA05	7,10E-12	Cadherins are calcium-dependent cell adhesion proteins
g19542_ab_initio	PF00008.27	3,80E-15	EGF-like domain	6211.A0A087W168	2,60E-31	negative regulation of growth rate
g20806_schisto	PF00008.27	2,60E-10	EGF-like domain	6211.A0A068Y4A3	7,70E-23	cerebellar molecular layer formation
g22072_schisto	PF00008.27	2,50E-10	EGF-like domain	6211.A0A068Y7W3	1,20E-24	calcium ion binding
g24813_schisto	PF00008.27	2,00E-22	EGF-like domain	6211.A0A068XZS4	1,20E-73	neuroligin family protein binding
g24892_schisto	PF00008.27	0,00038	EGF-like domain	6211.A0A087W194	1,50E-118	biological adhesion
g25849_schisto	PF00008.27	8,30E-12	EGF-like domain	10160.XP_004645428.1	5,10E-15	Notch ligand involved in the mediation of Notch signaling
g25850_schisto	PF00008.27	5,50E-07	EGF-like domain	6211.A0A068YCE3	5,70E-23	endocardial cushion cell development
g28276_schisto	PF00008.27	6,10E-12	EGF-like domain	6211.A0A068Y805	2,00E-28	homophilic cell adhesion via plasma membrane adhesion molecules
g1527_schisto	PF00009.27	3,30E-61	Elongation factor Tu GTP binding domain	6211.A0A068Y960	0	Elongation factor
g2295_schisto	PF00009.27	7,40E-53	Elongation factor Tu GTP binding domain	7070.TC010452-PA	7,90E-191	regulation of response to stimulus
g4023_ab_initio	PF00009.27	8,30E-29	Elongation factor Tu GTP binding domain	6211.A0A068Y9V6	1,80E-117	regulation of response to stimulus
g4719_schisto	PF00009.27	3,50E-18	Elongation factor Tu GTP binding domain	6500.XP_005104612.1	2,30E-15	mature ribosome assembly
g7848_schisto	PF00009.27	3,40E-39	Elongation factor Tu GTP binding domain	6211.A0A068Y4P4	1,30E-45	Mitochondrial GTPase that catalyzes the GTP-dependent ribosomal translocation step during translation elongation. During this step, the ribosome changes from the pre-translocational (PRE) to the post-translocational (POST) state as the newly formed A- site-bound peptidyl-tRNA and P-site-bound deacylated tRNA move to the P and E sites, respectively. Catalyzes the coordinated movement of the two tR…
g7849_schisto	PF00009.27	0,00058	Elongation factor Tu GTP binding domain	6211.A0A068Y4P4	3,20E-27	Mitochondrial GTPase that catalyzes the GTP-dependent ribosomal translocation step during translation elongation. During this step, the ribosome changes from the pre-translocational (PRE) to the post-translocational (POST) state as the newly formed A- site-bound peptidyl-tRNA and P-site-bound deacylated tRNA move to the P and E sites, respectively. Catalyzes the coordinated movement of the two tR…
g11480_ab_initio	PF00009.27	3,60E-38	Elongation factor Tu GTP binding domain	132113.XP_003492701.1	7,80E-152	This protein promotes the GTP-dependent binding of aminoacyl-tRNA to the A-site of ribosomes during protein biosynthesis
g12245_schisto	PF00009.27	6,20E-22	Elongation factor Tu GTP binding domain	6211.A0A068Y9V6	2,70E-56	regulation of response to stimulus
g12385_ab_initio	PF00009.27	1,70E-24	Elongation factor Tu GTP binding domain	6211.A0A087W1D3	4,40E-41	mitochondrial translational initiation
g14625_ab_initio	PF00009.27	4,50E-13	Elongation factor Tu GTP binding domain	6211.A0A068YCH0	8,30E-91	GTPase activity
g15709_schisto	PF00009.27	4,50E-09	Elongation factor Tu GTP binding domain	6211.A0A068YCH0	4,20E-23	GTPase activity
g16531_schisto	PF00009.27	3,20E-31	Elongation factor Tu GTP binding domain	6183.Smp_005180.1	9,70E-109	regulation of response to stimulus
g18848_schisto	PF00009.27	1,30E-05	Elongation factor Tu GTP binding domain	6183.Smp_169280.1	3,00E-25	GTP metabolic process
g18849_schisto	PF00009.27	0,00063	Elongation factor Tu GTP binding domain	6211.A0A068YFI4	1,90E-32	GTP metabolic process
g20648_ab_initio	PF00009.27	7,00E-15	Elongation factor Tu GTP binding domain	6183.Smp_143150.1	1,00E-14	Elongation factor
g23015_schisto	PF00009.27	1,20E-18	Elongation factor Tu GTP binding domain	6211.A0A087VY79	6,50E-74	translation elongation factor activity
g27421_schisto	PF00009.27	7,00E-13	Elongation factor Tu GTP binding domain	6211.A0A068Y6H5	1,20E-34	selenocysteine incorporation
g29453_schisto	PF00009.27	8,20E-16	Elongation factor Tu GTP binding domain	6211.A0A087W1D3	4,00E-18	mitochondrial translational initiation
g25_ab_initio	PF00010.26	8,00E-17	Helix-loop-helix DNA-binding domain	6211.A0A068XVJ3	2,90E-27	Neurogenic differentiation factor
g2148_schisto	PF00010.26	1,40E-08	Helix-loop-helix DNA-binding domain	6211.A0A068YJI0	3,30E-11	protein dimerization activity
g2282_ab_initio	PF00010.26	1,20E-12	Helix-loop-helix DNA-binding domain	6211.A0A087VY29	7,80E-13	myoblast proliferation
g2593_schisto	PF00010.26	5,10E-14	Helix-loop-helix DNA-binding domain	6183.Smp_022610.1	2,10E-28	helix loop helix domain
g4698_ab_initio	PF00010.26	7,60E-06	Helix-loop-helix DNA-binding domain	7245.FBpp0271256	9,20E-20	activity. It is involved in the biological process described with regulation of transcription, DNA-templated
g12897_ab_initio	PF00010.26	4,10E-14	Helix-loop-helix DNA-binding domain	103372.F4WU54	3,50E-23	helix loop helix domain
g14404_schisto	PF00010.26	4,00E-13	Helix-loop-helix DNA-binding domain	7159.AAEL010472-PA	4,20E-07	Helix-loop-helix protein hen
g14848_schisto	PF00010.26	3,20E-12	Helix-loop-helix DNA-binding domain	6211.A0A068Y1L1	1,60E-22	Transcription factor 15
g15584_schisto	PF00010.26	1,10E-05	Helix-loop-helix DNA-binding domain	7245.FBpp0271256	1,40E-20	activity. It is involved in the biological process described with regulation of transcription, DNA-templated
g16480_ab_initio	PF00010.26	2,10E-05	Helix-loop-helix DNA-binding domain	6183.Smp_142270.1	3,40E-07	bHLH transcription factor binding
g17148_schisto	PF00010.26	2,20E-13	Helix-loop-helix DNA-binding domain	6183.Smp_142120.1	4,90E-17	helix loop helix domain
g17618_ab_initio	PF00010.26	4,20E-12	Helix-loop-helix DNA-binding domain	6211.A0A068YA29	1,20E-16	positive regulation of endocardial cushion to mesenchymal transition
g18208_ab_initio	PF00010.26	6,40E-13	Helix-loop-helix DNA-binding domain	6183.Smp_142120.1	6,00E-17	helix loop helix domain
g19129_schisto	PF00010.26	2,90E-12	Helix-loop-helix DNA-binding domain	6211.A0A068YA29	1,80E-16	positive regulation of endocardial cushion to mesenchymal transition
g19791_schisto	PF00010.26	7,30E-11	Helix-loop-helix DNA-binding domain	6183.Smp_155360.1	1,40E-11	cell-abiotic substrate adhesion
g23544_schisto	PF00010.26	9,60E-13	Helix-loop-helix DNA-binding domain	6211.A0A087VY29	1,50E-15	myoblast proliferation
g23586_schisto	PF00010.26	1,90E-05	Helix-loop-helix DNA-binding domain	6183.Smp_142270.1	4,20E-07	bHLH transcription factor binding
g26266_schisto	PF00010.26	5,80E-14	Helix-loop-helix DNA-binding domain	103372.F4WU54	3,70E-23	helix loop helix domain
g27047_schisto	PF00010.26	5,50E-15	Helix-loop-helix DNA-binding domain	6211.A0A068Y6H3	5,10E-79	protein dimerization activity
g29305_schisto	PF00010.26	2,60E-12	Helix-loop-helix DNA-binding domain	6211.A0A068YDG6	5,60E-26	as a transcriptional activator that promotes transcription of muscle-specific target genes and plays a role in muscle differentiation
g2398_ab_initio	PF00011.21	1,00E-13	Hsp20/alpha crystallin family	6183.Smp_148530.1	7,00E-25	Hsp20/alpha crystallin family
g4930_schisto	PF00011.21	4,50E-18	Hsp20/alpha crystallin family	6183.Smp_148530.1	3,20E-27	Hsp20/alpha crystallin family
g8562_schisto	PF00011.21	9,40E-20	Hsp20/alpha crystallin family	6183.Smp_136930.1	1,50E-27	structural constituent of eye lens
g15284_ab_initio	PF00011.21	1,30E-36	Hsp20/alpha crystallin family	6183.Smp_148530.1	9,20E-51	Hsp20/alpha crystallin family
g17710_ab_initio	PF00011.21	4,00E-21	Hsp20/alpha crystallin family	6211.A0A087W1D6	1,30E-81	Belongs to the small heat shock protein (HSP20) family
g18617_schisto	PF00011.21	5,80E-08	Hsp20/alpha crystallin family	6211.A0A087W1D6	2,70E-07	Belongs to the small heat shock protein (HSP20) family
g29418_schisto	PF00011.21	2,50E-10	Hsp20/alpha crystallin family	6183.Smp_148530.1	3,50E-10	Hsp20/alpha crystallin family
g29419_schisto	PF00011.21	2,20E-09	Hsp20/alpha crystallin family	6211.A0A087W1D6	1,00E-12	Belongs to the small heat shock protein (HSP20) family
g29422_schisto	PF00011.21	6,00E-07	Hsp20/alpha crystallin family	6211.A0A087W1D6	1,20E-17	Belongs to the small heat shock protein (HSP20) family
g29423_schisto	PF00011.21	4,90E-07	Hsp20/alpha crystallin family	6183.Smp_049230.1	6,20E-16	structural constituent of eye lens
g938_ab_initio	PF00012.20	5,40E-112	Hsp70 protein	225400.XP_006762816.1	5,40E-103	prostaglandin binding
g939_ab_initio	PF00012.20	1,50E-253	Hsp70 protein	6211.A0A068YEZ5	0	protein refolding
g1980_ab_initio	PF00012.20	1,00E-200	Hsp70 protein	6211.A0A087W2A1	4,20E-214	negative regulation of IRE1-mediated unfolded protein response
g1988_ab_initio	PF00012.20	8,40E-58	Hsp70 protein	6211.A0A068Y9I1	1,30E-44	Belongs to the heat shock protein 70 family
g1991_ab_initio	PF00012.20	6,90E-52	Hsp70 protein	6211.A0A068Y9I1	6,10E-56	Belongs to the heat shock protein 70 family
g3594_schisto	PF00012.20	3,30E-61	Hsp70 protein	6211.A0A068Y9P6	2,80E-75	ATP binding
g3595_schisto	PF00012.20	1,80E-10	Hsp70 protein	6211.A0A068Y9P6	1,30E-26	ATP binding
g4036_schisto	PF00012.20	2,60E-247	Hsp70 protein	6211.A0A087W2A1	8,20E-268	negative regulation of IRE1-mediated unfolded protein response
g4833_schisto	PF00012.20	3,30E-129	Hsp70 protein	6211.A0A068YEZ5	1,20E-174	protein refolding
g4836_schisto	PF00012.20	2,50E-260	Hsp70 protein	6412.HelroP186139	0,00E+00	protein refolding
g6269_schisto	PF00012.20	3,90E-40	Hsp70 protein	6211.A0A068YL31	2,90E-46	Belongs to the heat shock protein 70 family
g6270_schisto	PF00012.20	2,50E-71	Hsp70 protein	121225.PHUM362390-PA	4,90E-69	MreB/Mbl protein
g6408_ab_initio	PF00012.20	2,00E-88	Hsp70 protein	6412.HelroP186139	9,00E-93	protein refolding
g6412_ab_initio	PF00012.20	1,70E-260	Hsp70 protein	6412.HelroP186139	0,00E+00	protein refolding
g11082_schisto	PF00012.20	1,20E-18	Hsp70 protein	36080.S2JPS4	3,00E-11	Hsp70 protein
g11502_ab_initio	PF00012.20	1,50E-13	Hsp70 protein	6211.A0A068YEG5	1,40E-61	ATP binding
g12916_ab_initio	PF00012.20	4,70E-21	Hsp70 protein	132908.ENSPVAP00000012772	4,70E-27	Belongs to the heat shock protein 70 family
g15254_schisto	PF00012.20	1,80E-70	Hsp70 protein	6211.A0A068YEZ5	3,40E-68	protein refolding
g16078_schisto	PF00012.20	2,40E-185	Hsp70 protein	9541.XP_005580034.1	3,50E-181	heat shock
g17458_ab_initio	PF00012.20	4,50E-264	Hsp70 protein	6211.A0A068YEZ5	0	protein refolding
g17459_ab_initio	PF00012.20	1,60E-217	Hsp70 protein	6211.A0A068YEZ5	3,60E-270	protein refolding
g17461_ab_initio	PF00012.20	2,20E-202	Hsp70 protein	6211.A0A068YEZ5	3,80E-222	protein refolding
g17462_ab_initio	PF00012.20	1,70E-46	Hsp70 protein	6211.A0A068YEZ5	2,10E-79	protein refolding
g18337_ab_initio	PF00012.20	1,10E-84	Hsp70 protein	6183.Smp_106130.2	1,00E-85	Belongs to the heat shock protein 70 family
g25411_schisto	PF00012.20	2,60E-264	Hsp70 protein	6211.A0A068YEZ5	0	protein refolding
g25413_schisto	PF00012.20	5,90E-165	Hsp70 protein	6211.A0A068YEZ5	1,50E-175	protein refolding
g25415_schisto	PF00012.20	1,90E-249	Hsp70 protein	6211.A0A068YEZ5	0,00E+00	protein refolding
g30151_schisto	PF00012.20	1,10E-81	Hsp70 protein	8932.XP_005503638.1	4,30E-67	Heat shock protein
g30154_schisto	PF00012.20	1,70E-16	Hsp70 protein	6211.A0A068Y9I1	1,00E-14	Belongs to the heat shock protein 70 family
g30155_schisto	PF00012.20	3,10E-14	Hsp70 protein	6211.A0A068Y9I1	1,00E-19	Belongs to the heat shock protein 70 family
g4166_schisto	PF00013.29	9,50E-12	KH domain. nucleic acid-binding proteins	6211.A0A068Y5U6	3,20E-24	RNA binding
g6640_schisto	PF00013.29	1,70E-22	KH domain. nucleic acid-binding proteins	6211.A0A068Y9H3	7,30E-47	nucleic acid binding
g11142_ab_initio	PF00013.29	1,00E-10	KH domain. nucleic acid-binding proteins	6211.A0A068Y0H2	1,80E-96	RNA strand annealing activity
g12254_ab_initio	PF00013.29	5,30E-10	KH domain. nucleic acid-binding proteins	6211.A0A068Y5U6	6,30E-34	RNA binding
g12655_ab_initio	PF00013.29	0,00026	KH domain. nucleic acid-binding proteins	6211.A0A068Y5G6	8,20E-09	positive regulation of low-density lipoprotein particle receptor biosynthetic process
g15225_schisto	PF00013.29	0,0004	KH domain. nucleic acid-binding proteins	6211.A0A068Y0H2	1,30E-18	RNA strand annealing activity
g16543_schisto	PF00013.29	4,50E-06	KH domain. nucleic acid-binding proteins	6211.A0A068Y224	2,40E-16	positive regulation of low-density lipoprotein particle receptor biosynthetic process
g18147_schisto	PF00013.29	7,40E-08	KH domain. nucleic acid-binding proteins	6183.Smp_158310.1	6,90E-32	positive regulation of MDA-5 signaling pathway
g20926_ab_initio	PF00013.29	9,00E-08	KH domain. nucleic acid-binding proteins	6183.Smp_158310.1	8,30E-32	positive regulation of MDA-5 signaling pathway
g1126_schisto	PF00014.23	2,70E-13	Kunitz/Bovine pancreatic trypsin inhibitor domain	6211.A0A068Y9Y6	3,30E-70	serine-type endopeptidase inhibitor activity
g4212_ab_initio	PF00014.23	7,10E-53	Kunitz/Bovine pancreatic trypsin inhibitor domain	400682.PAC_15723384	5,00E-41	serine-type endopeptidase inhibitor activity
g7409_ab_initio	PF00014.23	5,40E-38	Kunitz/Bovine pancreatic trypsin inhibitor domain	6211.A0A087W132	1,80E-64	serine-type endopeptidase inhibitor activity
g13102_schisto	PF00014.23	1,90E-11	Kunitz/Bovine pancreatic trypsin inhibitor domain	6211.A0A087W132	2,30E-18	serine-type endopeptidase inhibitor activity
g13103_schisto	PF00014.23	1,50E-07	Kunitz/Bovine pancreatic trypsin inhibitor domain	6183.Smp_180810.1	2,30E-16	serine-type endopeptidase inhibitor activity
g13104_schisto	PF00014.23	2,40E-11	Kunitz/Bovine pancreatic trypsin inhibitor domain	6211.A0A087W132	5,70E-16	serine-type endopeptidase inhibitor activity
g14233_schisto	PF00014.23	6,80E-13	Kunitz/Bovine pancreatic trypsin inhibitor domain	6211.A0A068XXG2	2,80E-19	serine-type endopeptidase inhibitor activity
g15729_ab_initio	PF00014.23	3,10E-18	Kunitz/Bovine pancreatic trypsin inhibitor domain	6211.A0A068Y9Y6	3,60E-157	serine-type endopeptidase inhibitor activity
g4631_ab_initio	PF00017.24	2,70E-19	SH2 domain	6211.A0A068YM33	1,30E-32	protein tyrosine phosphatase activity
g5961_ab_initio	PF00017.24	7,80E-12	SH2 domain	6211.A0A068YL81	4,50E-29	SHC (Src homology 2 domain containing) transforming protein
g7054_ab_initio	PF00017.24	8,50E-15	SH2 domain	6211.A0A068YAA3	1,60E-72	positive regulation of cap-dependent translational initiation
g11317_schisto	PF00017.24	2,80E-17	SH2 domain	6211.I4ENX1	2,60E-31	transitional stage B cell differentiation
g13480_schisto	PF00017.24	3,30E-16	SH2 domain	6183.Smp_169240.1	1,00E-33	transitional stage B cell differentiation
g13746_schisto	PF00017.24	4,40E-05	SH2 domain	6211.A0A068YES7	1,20E-12	negative regulation of Ras protein signal transduction
g14191_ab_initio	PF00017.24	1,70E-09	SH2 domain	6211.A0A068Y931	2,40E-36	negative regulation of STAT cascade
g14596_ab_initio	PF00017.24	5,90E-06	SH2 domain	6211.A0A068Y9J3	4,10E-56	SH2B adapter protein
g19689_ab_initio	PF00017.24	7,30E-06	SH2 domain	6211.A0A068YJ00	9,10E-22	Tensin like C1 domain containing phosphatase
g20448_schisto	PF00017.24	0,00049	SH2 domain	6211.A0A087W099	7,40E-20	cellular response to molecule of fungal origin
g20999_ab_initio	PF00017.24	5,50E-16	SH2 domain	6183.Smp_169240.1	2,10E-33	transitional stage B cell differentiation
g26605_schisto	PF00017.24	3,00E-12	SH2 domain	6211.A0A068YL81	1,60E-19	SHC (Src homology 2 domain containing) transforming protein
g26901_schisto	PF00017.24	9,40E-11	SH2 domain	6211.A0A068Y931	1,50E-25	negative regulation of STAT cascade
g1427_schisto	PF00018.28	1,70E-15	SH3 domain	6211.A0A068Y1Z4	6,60E-48	intracellular protein transport
g7529_ab_initio	PF00018.28	3,10E-15	SH3 domain	6211.A0A068Y1Z4	2,50E-48	intracellular protein transport
g8432_schisto	PF00018.28	2,10E-07	SH3 domain	6211.A0A068YN67	1,00E-30	tyrosine-protein kinase
g8592_ab_initio	PF00018.28	5,40E-09	SH3 domain	6211.A0A087W1M4	1,60E-17	regulation of protein localization to cell-cell adherens junction
g9960_ab_initio	PF00018.28	4,70E-17	SH3 domain	6211.A0A068Y1U5	1,10E-19	neurotrophin TRKA receptor binding
g12062_schisto	PF00018.28	5,90E-11	SH3 domain	6211.A0A068Y6G4	5,40E-12	tyrosine-protein kinase
g12377_schisto	PF00018.28	8,90E-45	SH3 domain	6211.A0A068Y3U7	1,90E-62	C2 domain
g12983_ab_initio	PF00018.28	6,00E-31	SH3 domain	6211.A0A068Y3U7	3,20E-70	C2 domain
g13361_schisto	PF00018.28	2,30E-12	SH3 domain	6211.A0A068Y3T2	3,50E-19	peptidyl-tyrosine autophosphorylation
g13989_ab_initio	PF00018.28	4,10E-08	SH3 domain	6211.A0A068Y2B3	9,70E-61	regulation of Rab protein signal transduction
g14721_ab_initio	PF00018.28	1,20E-05	SH3 domain	6211.A0A068Y4J7	9,70E-11	guanylate kinase activity
g17207_ab_initio	PF00018.28	3,00E-20	SH3 domain	6211.A0A068Y3U7	3,00E-34	C2 domain
g17579_ab_initio	PF00018.28	4,60E-09	SH3 domain	6211.A0A087W252	4,20E-28	neuromuscular synaptic transmission
g19026_ab_initio	PF00018.28	2,30E-15	SH3 domain	6211.A0A068Y1U5	2,00E-13	neurotrophin TRKA receptor binding
g20445_ab_initio	PF00018.28	2,10E-08	SH3 domain	6211.A0A087VYS2	8,90E-19	regulation of protein localization to cell-cell adherens junction
g23911_schisto	PF00018.28	4,30E-06	SH3 domain	6211.A0A068Y035	2,00E-30	intrinsic apoptotic signaling pathway by p53 class mediator
g25725_schisto	PF00018.28	3,40E-09	SH3 domain	6211.A0A087W1M4	5,30E-18	regulation of protein localization to cell-cell adherens junction
g15907_ab_initio	PF00019.20	6,50E-25	Transforming growth factor beta like domain	6211.A0A087VZX5	2,70E-24	Transforming growth factor-beta (TGF-beta) family
g16712_schisto	PF00019.20	9,30E-30	Transforming growth factor beta like domain	6211.A0A087VZX5	2,40E-28	Transforming growth factor-beta (TGF-beta) family
g582_ab_initio	PF00022.19	2,20E-145	Actin	6183.Smp_183710.1	5,70E-203	cytoskeleton organization
g1566_ab_initio	PF00022.19	2,80E-149	Actin	6211.U6HS43	2,70E-216	cytoskeleton organization
g1917_ab_initio	PF00022.19	1,10E-85	Actin	6211.A0A087VWR7	1,20E-106	cytoskeleton organization
g3439_schisto	PF00022.19	5,80E-29	Actin	6183.Smp_072870.1	8,40E-45	cytoskeleton organization
g3589_schisto	PF00022.19	1,70E-100	Actin	13249.RPRC009875-PA	8,20E-159	Actin
g3592_schisto	PF00022.19	1,80E-128	Actin	6211.A0A068Y178	2,20E-182	cytoskeleton organization
g3879_schisto	PF00022.19	2,50E-42	Actin	6211.A0A068YE85	2,10E-97	cytoskeleton organization
g5215_schisto	PF00022.19	6,10E-149	Actin	45351.EDO38520	2,30E-208	cytoskeleton organization
g6446_ab_initio	PF00022.19	4,20E-252	Actin	4537.OPUNC05G15890.1	0	cytoskeleton organization
g7598_schisto	PF00022.19	5,30E-06	Actin	6211.A0A087VZQ1	8,80E-11	cytoskeleton organization
g8380_ab_initio	PF00022.19	3,30E-43	Actin	6211.A0A068YE85	2,50E-61	cytoskeleton organization
g8382_ab_initio	PF00022.19	1,10E-09	Actin	6211.A0A068YE85	1,30E-36	cytoskeleton organization
g8674_schisto	PF00022.19	8,80E-134	Actin	6211.A0A068YDZ6	1,10E-157	cytoskeleton organization
g9584_ab_initio	PF00022.19	5,20E-45	Actin	61853.ENSNLEP00000018822	6,00E-79	cytoskeleton organization
g9943_ab_initio	PF00022.19	1,20E-146	Actin	6183.Smp_183710.1	2,10E-207	cytoskeleton organization
g10227_schisto	PF00022.19	1,10E-109	Actin	3711.Bra007025.1-P	3,20E-127	cytoskeleton organization
g10228_schisto	PF00022.19	3,40E-150	Actin	6211.A0A068XX95	2,90E-207	cytoskeleton organization
g10229_schisto	PF00022.19	3,20E-150	Actin	6211.A0A068XX95	7,60E-208	cytoskeleton organization
g11395_ab_initio	PF00022.19	1,50E-55	Actin	6211.A0A068YDZ6	1,00E-60	cytoskeleton organization
g14029_schisto	PF00022.19	5,80E-139	Actin	6183.Smp_046600.1	4,20E-195	cytoskeleton organization
g14779_ab_initio	PF00022.19	1,10E-09	Actin	6211.A0A087VZQ1	5,50E-30	cytoskeleton organization
g15061_ab_initio	PF00022.19	4,40E-18	Actin	6183.Smp_161920.1	5,50E-30	cytoskeleton organization
g15876_ab_initio	PF00022.19	7,50E-53	Actin	3983.cassava4.1_023441m	3,20E-40	cytoskeleton organization
g15877_ab_initio	PF00022.19	3,40E-76	Actin	3983.cassava4.1_023441m	7,20E-56	cytoskeleton organization
g15878_ab_initio	PF00022.19	4,90E-133	Actin	6211.U6HS43	5,70E-191	cytoskeleton organization
g15887_ab_initio	PF00022.19	2,70E-106	Actin	7209.EJD75904.1	1,00E-117	cytoskeleton organization
g16713_ab_initio	PF00022.19	7,50E-93	Actin	6211.A0A068XX95	7,10E-149	cytoskeleton organization
g16715_ab_initio	PF00022.19	2,20E-128	Actin	6211.A0A068Y178	1,20E-180	cytoskeleton organization
g17025_ab_initio	PF00022.19	4,90E-13	Actin	6211.A0A068Y0P1	2,50E-82	cytoskeleton organization
g17557_schisto	PF00022.19	1,20E-46	Actin	6211.A0A087VX00	2,00E-77	cytoskeleton organization
g18411_schisto	PF00022.19	2,30E-127	Actin	7897.ENSLACP00000005475	2,30E-143	cytoskeleton organization
g18503_ab_initio	PF00022.19	1,30E-147	Actin	6211.U6HS43	8,70E-215	cytoskeleton organization
g18504_ab_initio	PF00022.19	1,00E-76	Actin	6211.U6HS43	3,10E-112	cytoskeleton organization
g18505_ab_initio	PF00022.19	6,60E-35	Actin	6211.A0A068YB19	3,10E-53	cytoskeleton organization
g18595_ab_initio	PF00022.19	1,20E-24	Actin	7739.XP_002610807.1	2,10E-18	cytoskeleton organization
g19162_schisto	PF00022.19	2,30E-28	Actin	5762.XP_002682501.1	1,90E-18	cytoskeleton organization
g21245_ab_initio	PF00022.19	1,90E-150	Actin	45351.EDO38520	1,60E-210	cytoskeleton organization
g21773_schisto	PF00022.19	6,20E-43	Actin	7668.SPU_007614-tr	1,50E-31	cytoskeleton organization
g21775_schisto	PF00022.19	6,10E-133	Actin	6211.U6HS43	3,10E-189	cytoskeleton organization
g21785_schisto	PF00022.19	6,40E-98	Actin	7209.EJD75904.1	1,40E-108	cytoskeleton organization
g24304_schisto	PF00022.19	2,50E-151	Actin	6183.Smp_183710.1	3,20E-214	cytoskeleton organization
g24403_schisto	PF00022.19	8,50E-20	Actin	6211.A0A087W141	1,60E-42	actin-related protein 5
g26864_schisto	PF00022.19	3,30E-116	Actin	27923.ML35935a-PA	2,20E-157	cytoskeleton organization
g27541_schisto	PF00022.19	1,70E-132	Actin	6211.U6HS43	4,00E-192	cytoskeleton organization
g27543_schisto	PF00022.19	2,70E-77	Actin	6211.U6HS43	2,00E-114	cytoskeleton organization
g27544_schisto	PF00022.19	4,30E-13	Actin	6211.A0A068YB19	4,40E-15	cytoskeleton organization
g27923_schisto	PF00022.19	2,10E-132	Actin	6211.U6HS43	2,20E-190	cytoskeleton organization
g29129_schisto	PF00022.19	2,60E-08	Actin	6211.A0A068Y0P1	3,10E-20	cytoskeleton organization
g5033_schisto	PF00023.30	0,00033	Ankyrin repeat	6211.A0A068Y9K1	4,20E-09	ankyrin 3, node of Ranvier (ankyrin G)
g7606_ab_initio	PF00023.30	4,10E-22	Ankyrin repeat	6211.A0A068XYE0	4,00E-77	Ankyrin repeats (many copies)
g7610_ab_initio	PF00023.30	4,50E-40	Ankyrin repeat	6211.A0A068XYE0	1,60E-115	Ankyrin repeats (many copies)
g8745_ab_initio	PF00023.30	4,10E-21	Ankyrin repeat	6211.A0A068XYU8	3,40E-31	KN motif and ankyrin repeat
g10442_schisto	PF00023.30	0,0041	Ankyrin repeat	6183.Smp_175780.1	1,50E-14	Fem-1 homolog
g13929_schisto	PF00023.30	2,50E-12	Ankyrin repeat	6211.A0A087W168	1,80E-33	negative regulation of growth rate
g19275_ab_initio	PF00023.30	1,20E-26	Ankyrin repeat	6211.A0A068Y9K1	4,20E-35	ankyrin 3, node of Ranvier (ankyrin G)
g22024_schisto	PF00023.30	9,30E-13	Ankyrin repeat	6183.Smp_027400.1	8,80E-56	Tyrosine kinase, catalytic domain
g29826_schisto	PF00023.30	0,00082	Ankyrin repeat	6211.A0A087W298	1,20E-11	mitochondria-associated ubiquitin-dependent protein catabolic process
g589_ab_initio	PF00025.21	3,20E-37	ADP-ribosylation factor family	6211.A0A068Y593	5,80E-43	GTP binding
g2052_schisto	PF00025.21	9,70E-51	ADP-ribosylation factor family	6211.A0A068Y9A8	1,40E-48	ARF-like small GTPases; ARF, ADP-ribosylation factor
g7055_ab_initio	PF00025.21	4,50E-26	ADP-ribosylation factor family	45351.EDO42156	1,50E-29	GTP binding
g20307_schisto	PF00025.21	1,80E-32	ADP-ribosylation factor family	45351.EDO42156	2,40E-36	GTP binding
g21435_ab_initio	PF00025.21	3,40E-46	ADP-ribosylation factor family	6211.A0A068Y9A8	6,40E-37	ARF-like small GTPases; ARF, ADP-ribosylation factor
g24055_schisto	PF00025.21	1,40E-27	ADP-ribosylation factor family	6211.A0A068Y593	1,20E-28	GTP binding
g24225_schisto	PF00025.21	2,90E-46	ADP-ribosylation factor family	6211.A0A087VYN9	7,50E-73	GTP binding
g5141_schisto	PF00026.23	2,20E-08	Eukaryotic aspartyl protease	6211.A0A068YB50	1,20E-11	aspartic-type endopeptidase activity
g20899_ab_initio	PF00026.23	2,00E-08	Eukaryotic aspartyl protease	6500.XP_005104863.1	1,20E-07	aspartic-type endopeptidase activity
g415_ab_initio	PF00027.29	0,0019	Cyclic nucleotide-binding domain	6211.A0A068YNX5	6,80E-29	Rap guanyl-nucleotide exchange factor activity
g3248_ab_initio	PF00027.29	6,60E-44	Cyclic nucleotide-binding domain	6211.A0A068YJM9	1,90E-76	Camp-dependent protein kinase type
g4888_schisto	PF00027.29	1,80E-40	Cyclic nucleotide-binding domain	6211.A0A068Y6M8	2,40E-134	Camp-dependent protein kinase type
g5195_schisto	PF00027.29	6,50E-41	Cyclic nucleotide-binding domain	6211.A0A068Y6M8	3,10E-60	Camp-dependent protein kinase type
g7230_schisto	PF00027.29	4,20E-43	Cyclic nucleotide-binding domain	6211.A0A068YJM9	6,70E-109	Camp-dependent protein kinase type
g8924_ab_initio	PF00027.29	3,70E-07	Cyclic nucleotide-binding domain	6211.A0A068YKZ1	1,20E-33	voltage-gated potassium channel activity involved in SA node cell action potential depolarization
g11115_ab_initio	PF00027.29	1,00E-08	Cyclic nucleotide-binding domain	6211.A0A087VZG3	1,60E-59	CGMP-dependent protein kinase
g11521_ab_initio	PF00027.29	8,20E-09	Cyclic nucleotide-binding domain	6211.A0A068XW92	2,60E-25	cyclic nucleotide-gated ion channel activity
g16593_ab_initio	PF00027.29	3,00E-12	Cyclic nucleotide-binding domain	6211.A0A087W0N1	1,50E-46	lysophospholipase activity
g17748_ab_initio	PF00027.29	4,90E-16	Cyclic nucleotide-binding domain	6211.A0A068Y6M8	3,90E-54	Camp-dependent protein kinase type
g18308_schisto	PF00027.29	1,10E-10	Cyclic nucleotide-binding domain	6211.A0A068Y9V5	5,10E-27	CGMP-dependent protein kinase
g18457_ab_initio	PF00027.29	9,20E-09	Cyclic nucleotide-binding domain	6211.A0A087W0N1	1,10E-34	lysophospholipase activity
g21418_ab_initio	PF00027.29	2,60E-07	Cyclic nucleotide-binding domain	6183.Smp_030400.1	1,30E-08	Camp-dependent protein kinase type
g22688_schisto	PF00027.29	1,40E-08	Cyclic nucleotide-binding domain	6211.A0A068Y2K5	3,80E-40	potassium voltage-gated channel, subfamily H
g26383_schisto	PF00027.29	0,001	Cyclic nucleotide-binding domain	6211.A0A087W0N1	3,00E-22	lysophospholipase activity
g27107_schisto	PF00027.29	1,10E-28	Cyclic nucleotide-binding domain	7739.XP_002594360.1	8,60E-40	protein kinase, cAMP-dependent, regulatory, type II
g28713_schisto	PF00027.29	5,30E-12	Cyclic nucleotide-binding domain	6211.A0A068XW92	4,90E-32	cyclic nucleotide-gated ion channel activity
g222_ab_initio	PF00028.17	1,30E-24	Cadherin domain	6211.A0A068Y0X9	2,10E-132	Protocadherin 7
g460_ab_initio	PF00028.17	6,40E-09	Cadherin domain	6211.A0A087VYV2	5,60E-24	Cadherin repeats.
g586_ab_initio	PF00028.17	5,00E-19	Cadherin domain	6211.A0A068XWW3	8,80E-63	homophilic cell adhesion via plasma membrane adhesion molecules
g1665_schisto	PF00028.17	8,50E-28	Cadherin domain	6211.A0A068Y2R5	1,10E-50	homophilic cell adhesion via plasma membrane adhesion molecules
g1813_ab_initio	PF00028.17	1,20E-23	Cadherin domain	6211.A0A068Y8X2	2,60E-122	protocadherin
g2315_schisto	PF00028.17	2,00E-07	Cadherin domain	6211.A0A087VYV2	5,20E-51	Cadherin repeats.
g2751_ab_initio	PF00028.17	1,90E-18	Cadherin domain	6211.A0A087VZX6	6,80E-61	homophilic cell adhesion via plasma membrane adhesion molecules
g4219_schisto	PF00028.17	1,60E-41	Cadherin domain	6211.A0A068YAX6	3,90E-75	homophilic cell adhesion via plasma membrane adhesion molecules
g4362_ab_initio	PF00028.17	8,20E-32	Cadherin domain	6183.Smp_166440.1	4,50E-47	homophilic cell adhesion via plasma membrane adhesion molecules
g4999_ab_initio	PF00028.17	3,40E-51	Cadherin domain	6211.A0A087W1P7	8,00E-143	homophilic cell adhesion via plasma membrane adhesion molecules
g5084_ab_initio	PF00028.17	2,10E-29	Cadherin domain	6211.A0A087VYR4	2,30E-165	Protocadherin 7
g5935_ab_initio	PF00028.17	2,50E-31	Cadherin domain	6211.A0A068Y805	1,40E-100	homophilic cell adhesion via plasma membrane adhesion molecules
g5937_ab_initio	PF00028.17	6,70E-73	Cadherin domain	6211.A0A068Y805	3,90E-206	homophilic cell adhesion via plasma membrane adhesion molecules
g6018_schisto	PF00028.17	1,70E-39	Cadherin domain	6211.A0A068Y7C1	2,60E-180	homophilic cell adhesion via plasma membrane adhesion molecules
g6021_schisto	PF00028.17	1,40E-24	Cadherin domain	6211.A0A068Y7C1	2,20E-75	homophilic cell adhesion via plasma membrane adhesion molecules
g6762_schisto	PF00028.17	0,00013	Cadherin domain	6211.A0A087W1S9	2,60E-12	homophilic cell adhesion via plasma membrane adhesion molecules
g6763_schisto	PF00028.17	1,20E-05	Cadherin domain	6211.A0A087W1S9	3,20E-12	homophilic cell adhesion via plasma membrane adhesion molecules
g6764_schisto	PF00028.17	4,00E-27	Cadherin domain	6211.A0A087W1S9	6,40E-162	homophilic cell adhesion via plasma membrane adhesion molecules
g7045_ab_initio	PF00028.17	2,50E-18	Cadherin domain	6211.A0A068YF41	4,70E-65	Protocadherin
g7046_ab_initio	PF00028.17	2,50E-14	Cadherin domain	6211.A0A068YF41	1,10E-121	Protocadherin
g7315_ab_initio	PF00028.17	3,20E-07	Cadherin domain	6211.A0A068Y805	6,20E-10	homophilic cell adhesion via plasma membrane adhesion molecules
g8161_ab_initio	PF00028.17	1,30E-10	Cadherin domain	6211.A0A087VZX6	2,10E-07	homophilic cell adhesion via plasma membrane adhesion molecules
g8665_schisto	PF00028.17	2,00E-17	Cadherin domain	6211.A0A068YI90	2,10E-105	Cadherin repeats.
g8666_schisto	PF00028.17	6,50E-14	Cadherin domain	6211.A0A068YI90	2,70E-60	Cadherin repeats.
g8667_schisto	PF00028.17	1,90E-21	Cadherin domain	6211.A0A068YI90	1,70E-65	Cadherin repeats.
g8669_schisto	PF00028.17	6,00E-07	Cadherin domain	6211.A0A068YI90	5,60E-23	Cadherin repeats.
g9452_ab_initio	PF00028.17	1,40E-44	Cadherin domain	6211.A0A087W118	4,40E-263	homophilic cell adhesion via plasma membrane adhesion molecules
g9797_ab_initio	PF00028.17	4,00E-12	Cadherin domain	6211.A0A068YHS2	1,00E-30	Protocadherin
g10597_ab_initio	PF00028.17	1,40E-48	Cadherin domain	6183.Smp_149120.1	4,20E-177	Origin recognition complex, subunit 2
g10824_ab_initio	PF00028.17	2,30E-29	Cadherin domain	6211.A0A068Y7C1	4,50E-146	homophilic cell adhesion via plasma membrane adhesion molecules
g10828_ab_initio	PF00028.17	7,00E-22	Cadherin domain	6211.A0A068Y7C1	2,30E-84	homophilic cell adhesion via plasma membrane adhesion molecules
g11007_schisto	PF00028.17	5,00E-46	Cadherin domain	6211.A0A068YHS2	2,70E-223	Protocadherin
g11131_ab_initio	PF00028.17	1,10E-42	Cadherin domain	6211.A0A068Y2R5	2,10E-92	homophilic cell adhesion via plasma membrane adhesion molecules
g11183_schisto	PF00028.17	1,40E-58	Cadherin domain	6211.A0A068XWW3	1,20E-164	homophilic cell adhesion via plasma membrane adhesion molecules
g11334_ab_initio	PF00028.17	2,00E-08	Cadherin domain	9986.ENSOCUP00000004539	2,50E-19	Protocadherin 17
g11338_ab_initio	PF00028.17	3,20E-28	Cadherin domain	6183.Smp_149120.1	5,40E-41	Origin recognition complex, subunit 2
g11389_ab_initio	PF00028.17	3,90E-30	Cadherin domain	6211.A0A068YI90	9,50E-139	Cadherin repeats.
g11391_ab_initio	PF00028.17	2,40E-29	Cadherin domain	6211.A0A068YI90	6,90E-95	Cadherin repeats.
g11613_schisto	PF00028.17	2,00E-60	Cadherin domain	6211.A0A068YI84	5,70E-258	Protocadherin
g11750_schisto	PF00028.17	4,80E-51	Cadherin domain	6211.A0A068YEU7	2,50E-201	Cadherin repeats.
g12176_ab_initio	PF00028.17	3,80E-11	Cadherin domain	6211.A0A087W118	1,80E-31	homophilic cell adhesion via plasma membrane adhesion molecules
g12243_schisto	PF00028.17	2,20E-64	Cadherin domain	6211.A0A068YEC5	1,90E-222	homophilic cell adhesion via plasma membrane adhesion molecules
g12697_schisto	PF00028.17	2,80E-25	Cadherin domain	6211.A0A068Y3Y3	4,30E-141	protocadherin
g13070_ab_initio	PF00028.17	8,90E-07	Cadherin domain	6211.A0A087VYV2	2,20E-51	Cadherin repeats.
g13824_ab_initio	PF00028.17	2,50E-22	Cadherin domain	6211.A0A068YA05	3,40E-56	Cadherins are calcium-dependent cell adhesion proteins
g14153_ab_initio	PF00028.17	1,20E-24	Cadherin domain	6211.A0A068Y805	5,70E-44	homophilic cell adhesion via plasma membrane adhesion molecules
g15479_ab_initio	PF00028.17	2,80E-60	Cadherin domain	6211.A0A068YI84	3,50E-249	Protocadherin
g16250_schisto	PF00028.17	4,60E-48	Cadherin domain	6183.Smp_149120.1	5,70E-181	Origin recognition complex, subunit 2
g16267_ab_initio	PF00028.17	2,70E-12	Cadherin domain	6211.A0A068YKP2	1,50E-42	homophilic cell adhesion via plasma membrane adhesion molecules
g16326_ab_initio	PF00028.17	1,70E-19	Cadherin domain	6211.A0A068Y2R5	1,60E-142	homophilic cell adhesion via plasma membrane adhesion molecules
g16340_ab_initio	PF00028.17	4,40E-38	Cadherin domain	6211.A0A068Y166	1,90E-126	homophilic cell adhesion via plasma membrane adhesion molecules
g16344_ab_initio	PF00028.17	1,10E-14	Cadherin domain	6211.A0A068Y166	6,30E-74	homophilic cell adhesion via plasma membrane adhesion molecules
g16494_schisto	PF00028.17	2,50E-32	Cadherin domain	6211.A0A068Y0X9	1,60E-169	Protocadherin 7
g16738_ab_initio	PF00028.17	5,20E-34	Cadherin domain	6211.A0A068YF67	5,30E-139	homophilic cell adhesion via plasma membrane adhesion molecules
g17185_schisto	PF00028.17	0,0049	Cadherin domain	6211.A0A068YA05	3,00E-11	Cadherins are calcium-dependent cell adhesion proteins
g17188_schisto	PF00028.17	0,0014	Cadherin domain	6211.A0A068YA05	1,00E-43	Cadherins are calcium-dependent cell adhesion proteins
g17216_ab_initio	PF00028.17	5,40E-51	Cadherin domain	6211.A0A068YEU7	3,20E-204	Cadherin repeats.
g17448_schisto	PF00028.17	5,70E-20	Cadherin domain	6183.Smp_166440.1	1,10E-75	homophilic cell adhesion via plasma membrane adhesion molecules
g17449_schisto	PF00028.17	1,10E-28	Cadherin domain	8090.ENSORLP00000005233	4,50E-34	protocadherin
g17491_schisto	PF00028.17	1,60E-48	Cadherin domain	6211.A0A087W118	4,20E-260	homophilic cell adhesion via plasma membrane adhesion molecules
g17650_ab_initio	PF00028.17	3,80E-18	Cadherin domain	6211.A0A068Y9F6	6,80E-66	homophilic cell adhesion via plasma membrane adhesion molecules
g18336_schisto	PF00028.17	1,20E-43	Cadherin domain	6211.A0A068Y8X2	5,30E-210	protocadherin
g18373_schisto	PF00028.17	8,60E-23	Cadherin domain	6211.A0A068YF67	1,10E-121	homophilic cell adhesion via plasma membrane adhesion molecules
g18374_schisto	PF00028.17	9,70E-31	Cadherin domain	6211.A0A068YF67	2,50E-100	homophilic cell adhesion via plasma membrane adhesion molecules
g18396_schisto	PF00028.17	8,90E-09	Cadherin domain	6211.A0A068YIQ8	3,30E-28	Cadherin repeats.
g18427_schisto	PF00028.17	2,60E-46	Cadherin domain	6211.A0A087W1P7	7,30E-198	homophilic cell adhesion via plasma membrane adhesion molecules
g18687_ab_initio	PF00028.17	7,60E-29	Cadherin domain	6211.A0A087W1S9	1,20E-122	homophilic cell adhesion via plasma membrane adhesion molecules
g18905_schisto	PF00028.17	4,90E-22	Cadherin domain	6211.A0A068Y2R5	3,10E-156	homophilic cell adhesion via plasma membrane adhesion molecules
g19221_ab_initio	PF00028.17	3,50E-23	Cadherin domain	6211.A0A087VZ72	1,70E-124	protocadherin
g19435_ab_initio	PF00028.17	9,40E-07	Cadherin domain	6211.A0A068Y3Y3	8,80E-54	protocadherin
g19784_ab_initio	PF00028.17	3,50E-50	Cadherin domain	6211.A0A068Y543	9,20E-149	Protocadherin 20
g19785_ab_initio	PF00028.17	1,60E-15	Cadherin domain	6211.A0A068Y543	1,80E-103	Protocadherin 20
g19901_ab_initio	PF00028.17	1,60E-32	Cadherin domain	6211.A0A068Y9F6	2,10E-201	homophilic cell adhesion via plasma membrane adhesion molecules
g20107_ab_initio	PF00028.17	4,40E-38	Cadherin domain	6211.A0A087VXD3	1,10E-103	homophilic cell adhesion via plasma membrane adhesion molecules
g20109_ab_initio	PF00028.17	1,40E-16	Cadherin domain	6211.A0A087VXD3	4,20E-145	homophilic cell adhesion via plasma membrane adhesion molecules
g20358_ab_initio	PF00028.17	2,30E-44	Cadherin domain	6211.A0A068Y764	1,00E-224	homophilic cell adhesion via plasma membrane adhesion molecules
g20670_schisto	PF00028.17	0,004	Cadherin domain	6211.A0A068YF41	2,30E-47	Protocadherin
g20671_schisto	PF00028.17	1,30E-13	Cadherin domain	6211.A0A068YF41	4,10E-39	Protocadherin
g20672_schisto	PF00028.17	1,40E-16	Cadherin domain	6211.A0A068YF41	1,00E-142	Protocadherin
g20731_schisto	PF00028.17	3,30E-09	Cadherin domain	9986.ENSOCUP00000004539	4,70E-20	Protocadherin 17
g20733_schisto	PF00028.17	5,40E-28	Cadherin domain	6183.Smp_149120.1	5,90E-41	Origin recognition complex, subunit 2
g20863_schisto	PF00028.17	1,10E-10	Cadherin domain	6211.A0A087VYV2	1,90E-51	Cadherin repeats.
g20864_schisto	PF00028.17	1,10E-10	Cadherin domain	6211.A0A087VYV2	1,20E-20	Cadherin repeats.
g20951_schisto	PF00028.17	6,10E-09	Cadherin domain	6211.A0A087W118	5,10E-30	homophilic cell adhesion via plasma membrane adhesion molecules
g20978_ab_initio	PF00028.17	2,70E-35	Cadherin domain	6211.A0A068Y517	4,80E-165	protocadherin 1
g20980_ab_initio	PF00028.17	7,70E-11	Cadherin domain	6211.A0A068Y517	2,00E-66	protocadherin 1
g21049_schisto	PF00028.17	3,60E-11	Cadherin domain	7165.AGAP007924-PA	6,60E-08	Cadherin repeats.
g21348_ab_initio	PF00028.17	3,90E-09	Cadherin domain	6211.A0A068Y805	1,40E-31	homophilic cell adhesion via plasma membrane adhesion molecules
g21481_schisto	PF00028.17	1,80E-35	Cadherin domain	6211.A0A087VZ72	3,90E-183	protocadherin
g21665_ab_initio	PF00028.17	2,30E-18	Cadherin domain	6211.A0A068YEC5	3,40E-100	homophilic cell adhesion via plasma membrane adhesion molecules
g22428_schisto	PF00028.17	3,50E-23	Cadherin domain	6211.A0A068Y543	7,80E-69	Protocadherin 20
g22429_schisto	PF00028.17	3,10E-16	Cadherin domain	6211.A0A068Y543	1,10E-30	Protocadherin 20
g22430_schisto	PF00028.17	1,70E-15	Cadherin domain	6211.A0A068Y543	9,70E-106	Protocadherin 20
g24640_schisto	PF00028.17	3,00E-32	Cadherin domain	6211.A0A068Y9F6	7,90E-202	homophilic cell adhesion via plasma membrane adhesion molecules
g24643_schisto	PF00028.17	2,50E-06	Cadherin domain	6211.A0A087VYV2	5,80E-20	Cadherin repeats.
g25295_schisto	PF00028.17	8,70E-21	Cadherin domain	6211.A0A068Y9F6	8,20E-59	homophilic cell adhesion via plasma membrane adhesion molecules
g25591_schisto	PF00028.17	2,20E-07	Cadherin domain	6211.A0A068YEP3	5,10E-67	Cadherin repeats.
g25592_schisto	PF00028.17	1,70E-09	Cadherin domain	6211.A0A068YEP3	2,50E-25	Cadherin repeats.
g25795_schisto	PF00028.17	0,00096	Cadherin domain	6211.A0A068Y0E5	1,00E-31	homophilic cell adhesion via plasma membrane adhesion molecules
g25796_schisto	PF00028.17	2,30E-05	Cadherin domain	6211.A0A068Y0E5	1,10E-53	homophilic cell adhesion via plasma membrane adhesion molecules
g25951_schisto	PF00028.17	1,80E-62	Cadherin domain	6211.A0A068YFN4	0	Cadherin repeats.
g25959_schisto	PF00028.17	1,30E-59	Cadherin domain	6211.A0A068YDZ7	3,40E-285	homophilic cell adhesion via plasma membrane adhesion molecules
g26123_schisto	PF00028.17	1,10E-44	Cadherin domain	6211.A0A068Y805	3,00E-222	homophilic cell adhesion via plasma membrane adhesion molecules
g26891_schisto	PF00028.17	5,40E-38	Cadherin domain	6211.A0A087VYR4	5,30E-157	Protocadherin 7
g27803_schisto	PF00028.17	2,70E-11	Cadherin domain	6211.A0A068Y805	3,10E-18	homophilic cell adhesion via plasma membrane adhesion molecules
g27805_schisto	PF00028.17	5,60E-14	Cadherin domain	6211.A0A068Y805	7,80E-14	homophilic cell adhesion via plasma membrane adhesion molecules
g27814_schisto	PF00028.17	5,80E-38	Cadherin domain	6211.A0A068Y166	1,10E-130	homophilic cell adhesion via plasma membrane adhesion molecules
g27820_schisto	PF00028.17	4,70E-17	Cadherin domain	6211.A0A068Y166	6,10E-47	homophilic cell adhesion via plasma membrane adhesion molecules
g27846_schisto	PF00028.17	6,10E-36	Cadherin domain	6211.A0A068Y517	6,20E-139	protocadherin 1
g27850_schisto	PF00028.17	4,60E-25	Cadherin domain	6211.A0A068Y517	8,70E-91	protocadherin 1
g27982_schisto	PF00028.17	9,40E-43	Cadherin domain	6211.A0A087VXD3	7,40E-138	homophilic cell adhesion via plasma membrane adhesion molecules
g27988_schisto	PF00028.17	1,50E-13	Cadherin domain	6211.A0A087VXD3	3,60E-114	homophilic cell adhesion via plasma membrane adhesion molecules
g28232_schisto	PF00028.17	5,10E-43	Cadherin domain	6183.Smp_131600.1	1,20E-104	homophilic cell adhesion via plasma membrane adhesion molecules
g28265_schisto	PF00028.17	3,90E-07	Cadherin domain	6211.A0A068Y805	2,90E-12	homophilic cell adhesion via plasma membrane adhesion molecules
g28268_schisto	PF00028.17	4,60E-19	Cadherin domain	59894.ENSFALP00000001669	1,30E-18	homophilic cell adhesion via plasma membrane adhesion molecules
g28269_schisto	PF00028.17	5,10E-17	Cadherin domain	6211.A0A068Y805	5,70E-31	homophilic cell adhesion via plasma membrane adhesion molecules
g28517_schisto	PF00028.17	0,00017	Cadherin domain	6211.A0A068Y805	2,20E-12	homophilic cell adhesion via plasma membrane adhesion molecules
g28685_schisto	PF00028.17	3,70E-44	Cadherin domain	6211.A0A068YKP2	7,50E-156	homophilic cell adhesion via plasma membrane adhesion molecules
g29620_schisto	PF00028.17	4,40E-28	Cadherin domain	6211.A0A087VZX6	2,40E-142	homophilic cell adhesion via plasma membrane adhesion molecules
g2847_ab_initio	PF00029.19	0,0051	Connexin	6211.A0A068Y5K1	4,40E-21
g706_schisto	PF00036.32	0,00023	EF hand. signalling proteins and buffering/transport proteins	6211.A0A068YIC6	6,00E-40	Ca2 -binding protein (EF-Hand superfamily
g1466_ab_initio	PF00036.32	0,0015	EF hand. signalling proteins and buffering/transport proteins	6211.A0A087W263	5,80E-20	calcium ion binding
g2335_schisto	PF00036.32	0,00095	EF hand. signalling proteins and buffering/transport proteins	6211.A0A068YH10	4,30E-18	calcium ion binding
g3717_ab_initio	PF00036.32	1,30E-24	EF hand. signalling proteins and buffering/transport proteins	6183.Smp_039600.1	1,90E-42	regulation of cytosolic calcium ion concentration
g4185_schisto	PF00036.32	3,70E-34	EF hand. signalling proteins and buffering/transport proteins	6183.Smp_039600.1	1,20E-79	regulation of cytosolic calcium ion concentration
g9130_ab_initio	PF00036.32	1,60E-05	EF hand. signalling proteins and buffering/transport proteins	6211.A0A087VY96	6,20E-16	calcium ion binding
g9438_ab_initio	PF00036.32	0,00074	EF hand. signalling proteins and buffering/transport proteins	6211.A0A068YDE7	5,90E-40	calcium ion binding
g10160_schisto	PF00036.32	8,00E-07	EF hand. signalling proteins and buffering/transport proteins	6211.A0A068Y8Y2	2,70E-43	actinin, alpha
g12798_ab_initio	PF00036.32	3,10E-15	EF hand. signalling proteins and buffering/transport proteins	6211.A0A087VY23	6,50E-143	hematopoietic progenitor cell differentiation
g12892_schisto	PF00036.32	3,00E-18	EF hand. signalling proteins and buffering/transport proteins	6183.Smp_170310.1	1,70E-89	Ca2+ insensitive EF hand
g18133_ab_initio	PF00036.32	1,60E-05	EF hand. signalling proteins and buffering/transport proteins	6211.A0A087W282	1,40E-18	calcium-dependent cysteine-type endopeptidase activity
g20173_ab_initio	PF00036.32	3,90E-14	EF hand. signalling proteins and buffering/transport proteins	6183.Smp_068510.1	1,10E-44	neuronal calcium sensor
g3015_ab_initio	PF00038.21	3,30E-08	Intermediate filament protein	6211.A0A068YFK7	1,70E-18	Belongs to the intermediate filament family
g9883_ab_initio	PF00038.21	6,20E-28	Intermediate filament protein	6211.A0A068YFE8	3,00E-91	Belongs to the intermediate filament family
g11910_schisto	PF00038.21	2,50E-09	Intermediate filament protein	6211.A0A068YCY6	3,00E-47	translation initiation factor activity
g12978_schisto	PF00038.21	3,20E-27	Intermediate filament protein	6211.A0A068YFE8	1,60E-64	Belongs to the intermediate filament family
g20145_schisto	PF00038.21	0,00051	Intermediate filament protein	6211.A0A087VYH3	4,10E-13	Belongs to the intermediate filament family
g21908_schisto	PF00038.21	3,80E-08	Intermediate filament protein	6211.A0A068YFK7	2,40E-18	Belongs to the intermediate filament family
g57_ab_initio	PF00041.21	4,00E-14	Fibronectin type III domain	6211.A0A087VX41	7,50E-68	protein tyrosine phosphatase activity
g195_ab_initio	PF00041.21	2,60E-06	Fibronectin type III domain	6211.A0A087W221	1,90E-72	Cell adhesion molecule
g1072_schisto	PF00041.21	2,10E-06	Fibronectin type III domain	6211.A0A068Y9W7	2,30E-43	protein tyrosine phosphatase activity
g1073_schisto	PF00041.21	7,00E-15	Fibronectin type III domain	6211.A0A068Y9W7	5,70E-38	protein tyrosine phosphatase activity
g1075_schisto	PF00041.21	8,90E-10	Fibronectin type III domain	6211.A0A068Y9W7	5,70E-24	protein tyrosine phosphatase activity
g1848_schisto	PF00041.21	3,50E-06	Fibronectin type III domain	6211.A0A068Y177	1,70E-17	protein tyrosine phosphatase activity
g2330_ab_initio	PF00041.21	5,90E-06	Fibronectin type III domain	6211.A0A068Y9W7	1,10E-10	protein tyrosine phosphatase activity
g3009_schisto	PF00041.21	1,50E-14	Fibronectin type III domain	6211.A0A068Y2C6	3,10E-28	myosin light chain kinase activity
g3011_schisto	PF00041.21	2,20E-08	Fibronectin type III domain	6211.A0A068Y2C6	2,70E-64	myosin light chain kinase activity
g3012_schisto	PF00041.21	4,00E-39	Fibronectin type III domain	6211.A0A068Y2C6	2,00E-105	myosin light chain kinase activity
g3013_schisto	PF00041.21	7,50E-20	Fibronectin type III domain	6211.A0A068Y2C6	1,20E-60	myosin light chain kinase activity
g3015_schisto	PF00041.21	4,30E-19	Fibronectin type III domain	6211.A0A068Y2C6	7,30E-104	myosin light chain kinase activity
g3016_schisto	PF00041.21	6,00E-46	Fibronectin type III domain	6211.A0A068Y2C6	0	myosin light chain kinase activity
g3017_schisto	PF00041.21	8,80E-12	Fibronectin type III domain	6211.A0A068Y2C6	1,80E-113	myosin light chain kinase activity
g3084_ab_initio	PF00041.21	6,40E-14	Fibronectin type III domain	8010.XP_010871329.1	1,50E-06	Down syndrome cell adhesion
g3530_schisto	PF00041.21	3,80E-08	Fibronectin type III domain	6183.Smp_157620.1	4,50E-07	netrin receptor activity
g5984_ab_initio	PF00041.21	1,00E-09	Fibronectin type III domain	6211.A0A068Y5I7	4,10E-38	Sertoli cell development
g6096_schisto	PF00041.21	2,10E-36	Fibronectin type III domain	6211.A0A068YAL3	1,80E-104	myosin light chain kinase activity
g6097_schisto	PF00041.21	6,80E-26	Fibronectin type III domain	6211.A0A068YAL3	8,00E-114	myosin light chain kinase activity
g6098_schisto	PF00041.21	6,20E-29	Fibronectin type III domain	6211.A0A068YAL3	8,60E-134	myosin light chain kinase activity
g6099_schisto	PF00041.21	2,20E-06	Fibronectin type III domain	6211.A0A068YAL3	4,00E-21	myosin light chain kinase activity
g6100_schisto	PF00041.21	1,20E-19	Fibronectin type III domain	6211.A0A068YAL3	5,30E-26	myosin light chain kinase activity
g6103_schisto	PF00041.21	4,60E-23	Fibronectin type III domain	6211.A0A068YAL3	3,30E-102	myosin light chain kinase activity
g6104_schisto	PF00041.21	1,40E-16	Fibronectin type III domain	6211.A0A068YAL3	2,50E-31	myosin light chain kinase activity
g6106_schisto	PF00041.21	3,80E-12	Fibronectin type III domain	6211.A0A068YAL3	5,70E-70	myosin light chain kinase activity
g6107_schisto	PF00041.21	4,00E-18	Fibronectin type III domain	6211.A0A068YAL3	3,10E-99	myosin light chain kinase activity
g6108_schisto	PF00041.21	2,80E-14	Fibronectin type III domain	6211.A0A068YAL3	2,50E-43	myosin light chain kinase activity
g7663_schisto	PF00041.21	5,60E-06	Fibronectin type III domain	6211.A0A068YBX8	2,30E-42	Kallmann syndrome 1 sequence
g7686_schisto	PF00041.21	9,30E-05	Fibronectin type III domain	6211.A0A068Y5I7	2,80E-25	Sertoli cell development
g7688_schisto	PF00041.21	7,10E-07	Fibronectin type III domain	6211.A0A068Y5I7	1,10E-31	Sertoli cell development
g7689_schisto	PF00041.21	8,50E-05	Fibronectin type III domain	6211.A0A068Y5I7	8,90E-10	Sertoli cell development
g7810_ab_initio	PF00041.21	2,70E-38	Fibronectin type III domain	6211.A0A068YAL3	8,90E-212	myosin light chain kinase activity
g7812_ab_initio	PF00041.21	1,50E-163	Fibronectin type III domain	6211.A0A068YAL3	0	myosin light chain kinase activity
g7814_ab_initio	PF00041.21	5,40E-25	Fibronectin type III domain	6211.A0A068YAL3	8,20E-137	myosin light chain kinase activity
g8039_ab_initio	PF00041.21	6,30E-34	Fibronectin type III domain	32507.XP_006797927.1	3,50E-24	Fibronectin type III
g9221_schisto	PF00041.21	1,50E-08	Fibronectin type III domain	6211.A0A068YEI7	2,30E-52	release from viral latency
g9363_ab_initio	PF00041.21	5,70E-12	Fibronectin type III domain	6211.A0A068YGA5	8,80E-51	protein tyrosine phosphatase activity
g9392_schisto	PF00041.21	4,00E-05	Fibronectin type III domain	6183.Smp_134180.1	6,90E-07	protein tyrosine phosphatase activity
g9393_schisto	PF00041.21	1,60E-05	Fibronectin type III domain	6211.A0A087VX41	4,40E-21	protein tyrosine phosphatase activity
g9422_schisto	PF00041.21	9,40E-05	Fibronectin type III domain	6211.A0A068Y1Y7	2,20E-36	dendrite self-avoidance
g9424_schisto	PF00041.21	3,40E-20	Fibronectin type III domain	6211.A0A068Y1Y7	1,10E-57	dendrite self-avoidance
g9425_schisto	PF00041.21	3,00E-07	Fibronectin type III domain	6183.Smp_164270.1	1,30E-08	dendrite self-avoidance
g10503_schisto	PF00041.21	3,90E-15	Fibronectin type III domain	6211.A0A087VX41	3,30E-27	protein tyrosine phosphatase activity
g10682_schisto	PF00041.21	2,30E-08	Fibronectin type III domain	6211.A0A068Y9W7	2,30E-19	protein tyrosine phosphatase activity
g10748_ab_initio	PF00041.21	7,40E-35	Fibronectin type III domain	8081.XP_008402684.1	1,70E-07	fibronectin
g10751_ab_initio	PF00041.21	6,50E-15	Fibronectin type III domain	6211.A0A068YLZ2	3,30E-09	Protein tyrosine phosphatase, catalytic domain
g10752_ab_initio	PF00041.21	3,80E-50	Fibronectin type III domain	6211.A0A068YLZ2	8,40E-21	Protein tyrosine phosphatase, catalytic domain
g11559_ab_initio	PF00041.21	9,10E-128	Fibronectin type III domain	6211.A0A068Y2C6	0	myosin light chain kinase activity
g11561_ab_initio	PF00041.21	5,50E-77	Fibronectin type III domain	6211.A0A068Y2C6	0	myosin light chain kinase activity
g13186_ab_initio	PF00041.21	1,10E-05	Fibronectin type III domain	6211.A0A068Y5I7	5,40E-26	Sertoli cell development
g13187_ab_initio	PF00041.21	4,80E-06	Fibronectin type III domain	6211.A0A068Y5I7	8,70E-11	Sertoli cell development
g18614_ab_initio	PF00041.21	3,80E-10	Fibronectin type III domain	6211.A0A068YBX8	1,20E-88	Kallmann syndrome 1 sequence
g18666_ab_initio	PF00041.21	2,00E-18	Fibronectin type III domain	6211.A0A068Y177	1,10E-79	protein tyrosine phosphatase activity
g19033_ab_initio	PF00041.21	1,20E-05	Fibronectin type III domain	6211.A0A068Y1Y7	1,70E-76	dendrite self-avoidance
g19036_ab_initio	PF00041.21	1,20E-11	Fibronectin type III domain	6211.A0A068Y1Y7	4,70E-37	dendrite self-avoidance
g21358_ab_initio	PF00041.21	6,90E-224	Fibronectin type III domain	7739.XP_002609264.1	1,20E-80	Fibronectin type 3 domain
g21368_schisto	PF00041.21	7,70E-06	Fibronectin type III domain	6211.A0A068Y1A5	6,40E-167	myosin light chain kinase activity
g24556_schisto	PF00041.21	9,20E-08	Fibronectin type III domain	6211.A0A068YGA5	1,40E-13	protein tyrosine phosphatase activity
g24557_schisto	PF00041.21	0,0028	Fibronectin type III domain	6211.A0A068YGA5	3,00E-09	protein tyrosine phosphatase activity
g24669_schisto	PF00041.21	1,50E-05	Fibronectin type III domain	6211.A0A068Y849	3,40E-42	Cell adhesion molecule
g1087_schisto	PF00046.29	5,00E-11	Homeodomain	6211.A0A068YBU1	2,30E-12	post-embryonic digestive tract morphogenesis
g1415_ab_initio	PF00046.29	2,90E-11	Homeodomain	6211.A0A068Y6K2	1,80E-16	branchiomeric skeletal muscle development
g2132_schisto	PF00046.29	1,90E-14	Homeodomain	7425.NV12622-PA	7,50E-14	Homeodomain
g2492_ab_initio	PF00046.29	2,20E-05	Homeodomain	6211.A0A068YBK1	6,00E-09	Homeobox protein Hox-D12
g2534_schisto	PF00046.29	1,60E-09	Homeodomain	6211.A0A068YBV7	2,20E-09	Homeodomain
g3841_ab_initio	PF00046.29	3,30E-15	Homeodomain	6211.A0A068YHL0	2,50E-25	Homeobox protein orthopedia
g5376_ab_initio	PF00046.29	1,30E-14	Homeodomain	7209.EJD74258.1	3,00E-14	Homeodomain
g5745_schisto	PF00046.29	2,30E-14	Homeodomain	6500.XP_005096913.1	7,70E-18	Homeobox protein orthopedia
g7253_ab_initio	PF00046.29	1,60E-21	Homeodomain	6211.A0A068YFE7	1,40E-33	DNA binding
g7485_schisto	PF00046.29	6,00E-10	Homeodomain	6211.A0A068YHP5	2,10E-15	cerebellar Purkinje cell-granule cell precursor cell signaling involved in regulation of granule cell precursor cell proliferation
g7715_schisto	PF00046.29	4,80E-11	Homeodomain	6211.A0A068YI03	2,00E-57	proximal promoter DNA-binding transcription activator activity, RNA polymerase II-specific
g8375_schisto	PF00046.29	2,90E-19	Homeodomain	6211.A0A068Y797	8,50E-22	DNA binding
g9124_schisto	PF00046.29	1,20E-14	Homeodomain	6211.A0A068Y4H3	6,30E-23	Zinc-finger of C2H2 type
g9125_schisto	PF00046.29	1,10E-19	Homeodomain	6183.Smp_171380.1	2,50E-28	DNA binding
g10994_ab_initio	PF00046.29	3,60E-09	Homeodomain	7668.SPU_000757-tr	3,30E-14	homeobox
g11118_schisto	PF00046.29	2,20E-15	Homeodomain	6211.A0A068XZV0	2,90E-13	Homeodomain
g12221_ab_initio	PF00046.29	1,20E-13	Homeodomain	6211.A0A087VYZ5	1,80E-50	zinc finger
g12898_schisto	PF00046.29	2,60E-19	Homeodomain	6211.A0A068YJE8	2,70E-20	transcription by RNA polymerase II
g13765_ab_initio	PF00046.29	8,90E-07	Homeodomain	6211.A0A068Y4D7	9,60E-10	DNA-binding transcription factor activity
g14000_schisto	PF00046.29	2,70E-21	Homeodomain	6211.A0A068YFE7	1,60E-34	DNA binding
g14661_ab_initio	PF00046.29	4,30E-08	Homeodomain	6211.A0A068YHP5	2,20E-13	cerebellar Purkinje cell-granule cell precursor cell signaling involved in regulation of granule cell precursor cell proliferation
g14994_schisto	PF00046.29	4,20E-10	Homeodomain	13616.ENSMODP00000032315	4,10E-11	Domain of unknown function (DUF4074)
g18097_schisto	PF00046.29	1,20E-13	Homeodomain	6211.A0A087VYZ5	1,90E-50	zinc finger
g18188_ab_initio	PF00046.29	3,00E-21	Homeodomain	7918.ENSLOCP00000007739	2,90E-15	homeobox protein
g18287_ab_initio	PF00046.29	1,40E-10	Homeodomain	6211.A0A068Y815	1,40E-07	HMG box domain binding
g19290_ab_initio	PF00046.29	3,70E-21	Homeodomain	8010.XP_010896957.1	3,60E-18	homeobox
g21124_ab_initio	PF00046.29	5,30E-07	Homeodomain	6211.A0A068Y4H3	2,10E-08	Zinc-finger of C2H2 type
g21326_schisto	PF00046.29	2,80E-16	Homeodomain	8010.XP_010896957.1	2,40E-12	homeobox
g21528_ab_initio	PF00046.29	1,60E-09	Homeodomain	8496.XP_006277415.1	1,90E-10	ventral spinal cord interneuron fate determination
g21750_schisto	PF00046.29	2,50E-13	Homeodomain	6183.Smp_161270.1	6,10E-15	DNA binding
g23950_schisto	PF00046.29	2,20E-12	Homeodomain	6211.A0A068YI06	8,20E-12	Ladybird homeobox 1
g25622_schisto	PF00046.29	4,00E-13	Homeodomain	6211.A0A068Y6K2	1,90E-18	branchiomeric skeletal muscle development
g26378_schisto	PF00046.29	6,30E-13	Homeodomain	6183.Smp_140350.1	2,80E-12	DNA binding
g26829_schisto	PF00046.29	1,10E-06	Homeodomain	6211.A0A068Y3E1	3,20E-07	POU domain, class 6, transcription factor
g27339_schisto	PF00046.29	5,40E-11	Homeodomain	7217.FBpp0121792	2,10E-07	Sequence-specific DNA binding. It is involved in the biological process described with regulation of transcription, DNA-templated
g28940_schisto	PF00046.29	4,40E-10	Homeodomain	6211.A0A087VY48	2,00E-13	Homeodomain
g17875_ab_initio	PF00047.25	6,70E-07	Immunoglobulin domain	6211.A0A068YED8	2,40E-12	transmembrane receptor protein tyrosine kinase activity
g21528_schisto	PF00051.18	4,40E-17	Kringle domain. play a role in binding mediators and in the regulation of proteolytic activity	6211.A0A087VYK7	2,20E-39	MHC class II protein binding, via antigen binding groove
g22956_schisto	PF00052.18	1,90E-14	Laminin B (Domain IV)	6211.A0A068YFK8	3,40E-49	regulation of embryonic development
g6871_schisto	PF00053.24	0,001	Laminin EGF domain	6211.A0A068Y0Z0	3,70E-43	anatomical structure morphogenesis
g7776_ab_initio	PF00053.24	1,50E-05	Laminin EGF domain	6211.A0A068Y2L2	3,90E-21	laminin subunit
g13024_ab_initio	PF00053.24	3,90E-19	Laminin EGF domain	6211.A0A068YFK8	5,30E-205	regulation of embryonic development
g13026_ab_initio	PF00053.24	0,0016	Laminin EGF domain	6211.A0A068YFK8	1,30E-21	regulation of embryonic development
g22954_schisto	PF00053.24	3,30E-16	Laminin EGF domain	6211.A0A068YFK8	1,50E-37	regulation of embryonic development
g22955_schisto	PF00053.24	1,80E-10	Laminin EGF domain	6211.A0A068YFK8	6,30E-30	regulation of embryonic development
g6161_schisto	PF00055.17	7,40E-48	Laminin N-terminal (Domain VI)	6211.A0A068Y9T1	7,70E-147	Cdc42 protein signal transduction
g7775_ab_initio	PF00055.17	1,60E-21	Laminin N-terminal (Domain VI)	6211.A0A068Y2L2	6,60E-34	laminin subunit
g3540_ab_initio	PF00056.23	1,00E-38	lactate/malate dehydrogenase, NAD binding domain	6211.A0A068Y451	4,30E-109	Malate dehydrogenase
g10653_schisto	PF00056.23	2,70E-17	lactate/malate dehydrogenase, NAD binding domain	106582.XP_004562234.1	4,80E-36	Malate dehydrogenase
g19287_schisto	PF00056.23	6,80E-32	lactate/malate dehydrogenase, NAD binding domain	6211.A0A068Y451	2,80E-57	Malate dehydrogenase
g22163_schisto	PF00056.23	7,10E-26	lactate/malate dehydrogenase, NAD binding domain	6211.A0A068Y451	9,30E-46	Malate dehydrogenase
g2477_ab_initio	PF00057.18	2,00E-07	Low-density lipoprotein receptor domain class A	6211.A0A068Y2T5	3,20E-25	MANEC domain
g4135_ab_initio	PF00057.18	1,40E-21	Low-density lipoprotein receptor domain class A	6211.A0A068Y4L4	9,00E-112	Low-density lipoprotein receptor domain class A
g14862_ab_initio	PF00057.18	1,80E-07	Low-density lipoprotein receptor domain class A	6211.A0A068YDX8	2,10E-77	coreceptor activity involved in canonical Wnt signaling pathway
g15004_schisto	PF00057.18	1,90E-07	Low-density lipoprotein receptor domain class A	6211.A0A068YDX8	8,20E-12	coreceptor activity involved in canonical Wnt signaling pathway
g19874_schisto	PF00057.18	1,10E-12	Low-density lipoprotein receptor domain class A	7227.FBpp0073715	5,10E-08	Calcium ion binding
g7355_ab_initio	PF00059.21	1,50E-30	Lectin C-type domain	6211.A0A068YAN5	1,90E-67	carbohydrate binding
g7357_ab_initio	PF00059.21	1,70E-07	Lectin C-type domain	6211.A0A068YAN5	2,60E-08	carbohydrate binding
g7445_schisto	PF00060.26	1,30E-11	Ligand-gated ion channel	6183.Smp_165800.1	5,90E-07	ATPase activity, coupled to transmembrane movement of substances
g15733_schisto	PF00060.26	2,60E-20	Ligand-gated ion channel	6211.A0A087VZP6	3,30E-87	glutamate receptor
g18706_ab_initio	PF00060.26	8,40E-30	Ligand-gated ion channel	6211.A0A068Y703	5,40E-68	NMDA glutamate receptor activity
g25340_schisto	PF00060.26	2,80E-30	Ligand-gated ion channel	6211.A0A068Y703	2,30E-44	NMDA glutamate receptor activity
g30_ab_initio	PF00061.23	5,80E-15	Lipocalin / cytosolic fatty-acid binding protein family	6211.A0A068Y109	7,40E-25	Lipocalin / cytosolic fatty-acid binding protein family
g31_ab_initio	PF00061.23	1,20E-14	Lipocalin / cytosolic fatty-acid binding protein family	6211.A0A068Y109	3,90E-24	Lipocalin / cytosolic fatty-acid binding protein family
g785_schisto	PF00061.23	2,00E-06	Lipocalin / cytosolic fatty-acid binding protein family	6211.A0A068Y109	6,00E-18	Lipocalin / cytosolic fatty-acid binding protein family
g17989_schisto	PF00061.23	1,50E-09	Lipocalin / cytosolic fatty-acid binding protein family	10116.ENSRNOP00000014701	2,00E-17	Belongs to the calycin superfamily. Fatty-acid binding protein (FABP) family
g19327_ab_initio	PF00061.23	1,40E-06	Lipocalin / cytosolic fatty-acid binding protein family	8153.XP_005949635.1	2,90E-12	Belongs to the calycin superfamily. Fatty-acid binding protein (FABP) family
g26990_schisto	PF00061.23	6,70E-07	Lipocalin / cytosolic fatty-acid binding protein family	6211.A0A068Y109	4,10E-19	Lipocalin / cytosolic fatty-acid binding protein family
g26991_schisto	PF00061.23	1,20E-14	Lipocalin / cytosolic fatty-acid binding protein family	6211.A0A068Y109	4,90E-26	Lipocalin / cytosolic fatty-acid binding protein family
g2052_ab_initio	PF00063.21	4,00E-231	Myosin head (motor domain)	6211.A0A068YE18	0	translation initiation factor activity
g5860_schisto	PF00063.21	1,70E-23	Myosin head (motor domain)	6211.A0A068YE38	2,20E-35	translation initiation factor activity
g5861_schisto	PF00063.21	2,80E-14	Myosin head (motor domain)	6211.A0A068YE38	1,30E-25	translation initiation factor activity
g15020_schisto	PF00063.21	0,0043	Myosin head (motor domain)	6211.A0A068YD02	3,40E-13	Myosin. Large ATPases.
g15021_schisto	PF00063.21	2,60E-06	Myosin head (motor domain)	6211.A0A068YD02	1,20E-10	Myosin. Large ATPases.
g19389_ab_initio	PF00063.21	9,50E-50	Myosin head (motor domain)	103372.F4X5I3	3,40E-32	Belongs to the TRAFAC class myosin-kinesin ATPase superfamily. Myosin family
g20629_ab_initio	PF00063.21	6,50E-23	Myosin head (motor domain)	6211.A0A068YD02	5,70E-74	Myosin. Large ATPases.
g20877_ab_initio	PF00063.21	3,60E-15	Myosin head (motor domain)	6211.A0A068YGY6	1,30E-23	translation initiation factor activity
g24483_schisto	PF00063.21	7,60E-44	Myosin head (motor domain)	6211.A0A068Y5H6	2,80E-86	translation initiation factor activity
g27707_schisto	PF00063.21	1,30E-38	Myosin head (motor domain)	6211.A0A068YE18	2,00E-58	translation initiation factor activity
g27713_schisto	PF00063.21	7,20E-34	Myosin head (motor domain)	6211.A0A068YE18	1,50E-50	translation initiation factor activity
g6740_schisto	PF00066.17	3,60E-18	LNR domain. act as transmembrane receptor	6211.A0A087W168	1,20E-60	negative regulation of growth rate
g9495_schisto	PF00066.17	5,90E-08	LNR domain. act as transmembrane receptor	6211.A0A068XW55	1,40E-27	negative regulation of growth rate
g123_schisto	PF00069.25	5,20E-10	Protein kinase domain	6211.A0A068Y5Y9	5,60E-40	calcium-independent protein kinase C activity
g124_schisto	PF00069.25	2,90E-35	Protein kinase domain	6211.A0A068Y5Y9	1,90E-72	calcium-independent protein kinase C activity
g231_ab_initio	PF00069.25	4,80E-12	Protein kinase domain	6211.A0A087W0F4	7,20E-24	negative regulation of hemoglobin biosynthetic process
g232_ab_initio	PF00069.25	1,90E-18	Protein kinase domain	6211.A0A068YH84	9,80E-44	cerebellar granule cell precursor tangential migration
g241_schisto	PF00069.25	8,80E-05	Protein kinase domain	6211.A0A068Y6N7	4,20E-21	regulation of Golgi inheritance
g242_schisto	PF00069.25	2,40E-09	Protein kinase domain	6211.A0A068Y6N7	7,30E-24	regulation of Golgi inheritance
g550_schisto	PF00069.25	0,0023	Protein kinase domain	6211.A0A068YD48	4,50E-13	phosphorylation of RNA polymerase II C-terminal domain
g812_ab_initio	PF00069.25	1,40E-24	Protein kinase domain	6211.A0A087VYQ8	1,50E-67	Serine threonine-protein kinase
g841_schisto	PF00069.25	1,90E-46	Protein kinase domain	6211.A0A068YI27	2,50E-137	lens induction in camera-type eye
g1026_schisto	PF00069.25	6,70E-05	Protein kinase domain	6211.U6HQM1	2,20E-41	nuclear envelope disassembly
g1516_schisto	PF00069.25	5,20E-67	Protein kinase domain	6211.A0A068YE76	9,00E-163	camp-dependent protein kinase catalytic subunit
g1742_ab_initio	PF00069.25	1,70E-16	Protein kinase domain	6211.A0A068YEL2	7,10E-68	phosphorylase kinase activity
g1869_ab_initio	PF00069.25	0,00016	Protein kinase domain	6211.A0A068Y7X6	2,80E-16	Mitogen-activated protein kinase kinase kinase kinase
g1990_ab_initio	PF00069.25	7,10E-17	Protein kinase domain	40148.OGLUM01G09650.1	1,10E-10	Serine/Threonine protein kinases, catalytic domain
g2223_ab_initio	PF00069.25	1,40E-06	Protein kinase domain	6211.A0A068YEE5	1,80E-36	transmembrane receptor protein serine/threonine kinase activity
g2771_ab_initio	PF00069.25	1,40E-47	Protein kinase domain	6183.Smp_159730.1	1,50E-90	Rac GTPase binding
g2871_ab_initio	PF00069.25	3,00E-18	Protein kinase domain	6211.A0A068YFG7	1,00E-60	cerebellar granule cell precursor tangential migration
g2976_schisto	PF00069.25	3,00E-14	Protein kinase domain	6211.A0A068YEL2	2,00E-36	phosphorylase kinase activity
g3018_schisto	PF00069.25	1,80E-27	Protein kinase domain	6211.A0A068Y2C6	2,80E-235	myosin light chain kinase activity
g3095_ab_initio	PF00069.25	1,20E-13	Protein kinase domain	7739.XP_002607255.1	1,30E-20	JUN kinase kinase activity
g3435_ab_initio	PF00069.25	1,10E-35	Protein kinase domain	6211.A0A068Y623	2,40E-101	protein serine/threonine kinase activity
g3448_ab_initio	PF00069.25	1,10E-19	Protein kinase domain	6211.A0A068Y5Y9	1,30E-131	calcium-independent protein kinase C activity
g3687_schisto	PF00069.25	2,80E-20	Protein kinase domain	6211.A0A068Y2I0	9,10E-47	magnesium ion binding
g3947_ab_initio	PF00069.25	2,50E-33	Protein kinase domain	6211.A0A068YFR1	4,10E-96	protein serine/threonine/tyrosine kinase activity
g3996_ab_initio	PF00069.25	6,90E-28	Protein kinase domain	6183.Smp_134560.1	9,10E-66	protein serine/threonine kinase activity
g4096_schisto	PF00069.25	1,40E-34	Protein kinase domain	6211.A0A068Y7W9	2,10E-212	cerebellar granule cell precursor tangential migration
g4233_ab_initio	PF00069.25	0,0023	Protein kinase domain	51337.XP_004662031.1	5,50E-07	Serine threonine-protein kinase DCLK3
g4321_ab_initio	PF00069.25	1,80E-36	Protein kinase domain	6211.A0A068XU86	2,90E-225	regulation of angiotensin-activated signaling pathway
g4470_schisto	PF00069.25	4,70E-13	Protein kinase domain	6211.A0A087VY93	3,30E-34	centriole replication
g4639_schisto	PF00069.25	4,70E-21	Protein kinase domain	6211.A0A068Y623	4,70E-31	protein serine/threonine kinase activity
g4690_schisto	PF00069.25	2,00E-71	Protein kinase domain	6211.A0A068YE86	6,40E-180	Calcium calmodulin-dependent protein kinase
g4903_schisto	PF00069.25	3,90E-22	Protein kinase domain	6211.A0A068Y4V8	5,70E-34	protein kinase C activity
g5277_schisto	PF00069.25	2,00E-56	Protein kinase domain	6211.A0A068Y576	3,40E-201	3-phosphoinositide-dependent protein kinase activity
g5379_schisto	PF00069.25	8,80E-16	Protein kinase domain	6183.Smp_176620.1	2,80E-45	Cyclin-dependent kinase
g7542_schisto	PF00069.25	1,80E-18	Protein kinase domain	6211.A0A068Y9T9	2,20E-45	transmembrane receptor protein serine/threonine kinase activity
g7722_ab_initio	PF00069.25	5,30E-13	Protein kinase domain	6211.A0A087VY93	1,30E-33	centriole replication
g8183_schisto	PF00069.25	4,70E-07	Protein kinase domain	6211.A0A068Y6W8	3,90E-19	magnesium ion binding
g8232_schisto	PF00069.25	1,20E-06	Protein kinase domain	6183.Smp_154440.1	3,30E-38	negative regulation of pancreatic juice secretion
g8275_ab_initio	PF00069.25	3,90E-09	Protein kinase domain	6211.A0A068Y8M0	5,30E-21	Dual specificity protein kinase
g8524_ab_initio	PF00069.25	2,50E-09	Protein kinase domain	6211.A0A068Y2W8	4,30E-44	negative regulation of glycogen synthase activity, transferring glucose-1-phosphate
g8924_schisto	PF00069.25	1,90E-06	Protein kinase domain	6183.Smp_013840.2	5,50E-22	protein serine/threonine kinase activity
g9082_schisto	PF00069.25	3,80E-09	Protein kinase domain	6211.A0A068YDM5	5,40E-26	receptor
g9186_schisto	PF00069.25	1,80E-20	Protein kinase domain	6211.A0A068Y3K8	8,70E-104	JUN kinase kinase kinase activity
g9218_schisto	PF00069.25	0,0046	Protein kinase domain	6211.A0A068Y895	2,40E-25	ribosomal protein S6 kinase
g9443_schisto	PF00069.25	2,40E-66	Protein kinase domain	6211.A0A087W1G7	1,30E-114	camp-dependent protein kinase catalytic subunit
g9755_schisto	PF00069.25	4,50E-18	Protein kinase domain	6183.Smp_167940.1	7,40E-82	protein kinase activity
g9844_schisto	PF00069.25	0,00011	Protein kinase domain	6211.A0A068YEU8	4,30E-12	double-strand break repair via break-induced replication
g9845_schisto	PF00069.25	2,00E-08	Protein kinase domain	6211.A0A068YEU8	1,30E-45	double-strand break repair via break-induced replication
g9876_schisto	PF00069.25	2,40E-16	Protein kinase domain	6183.Smp_133490.1	7,10E-29	positive regulation of metaphase/anaphase transition of meiosis I
g9913_schisto	PF00069.25	1,40E-12	Protein kinase domain	6211.C7U1I6	2,90E-19	MAP kinase kinase activity
g10715_schisto	PF00069.25	1,30E-10	Protein kinase domain	6211.A0A068Y8J7	8,10E-32	negative regulation of phosphoprotein phosphatase activity
g10750_schisto	PF00069.25	7,60E-29	Protein kinase domain	6211.A0A068XVQ6	1,80E-95	negative regulation of glycogen synthase activity, transferring glucose-1-phosphate
g10751_schisto	PF00069.25	1,40E-09	Protein kinase domain	6211.A0A068XVQ6	3,70E-65	negative regulation of glycogen synthase activity, transferring glucose-1-phosphate
g11687_schisto	PF00069.25	9,30E-17	Protein kinase domain	6211.A0A068Y4W9	3,50E-43	[hydroxymethylglutaryl-CoA reductase (NADPH)] kinase activity
g11887_schisto	PF00069.25	0,00038	Protein kinase domain	6211.A0A068Y4I1	2,30E-12	positive regulation of fibroblast apoptotic process
g12456_ab_initio	PF00069.25	2,30E-33	Protein kinase domain	6211.A0A068XWD6	4,90E-122	Belongs to the protein kinase superfamily
g12576_ab_initio	PF00069.25	8,60E-19	Protein kinase domain	6211.A0A068Y1S9	4,40E-38	protein serine/threonine kinase activity
g12622_ab_initio	PF00069.25	1,50E-36	Protein kinase domain	6211.A0A068Y405	6,20E-51	Rac GTPase binding
g12854_schisto	PF00069.25	6,40E-49	Protein kinase domain	6211.A0A068Y5K7	1,70E-153	protein serine/threonine kinase activity
g13136_schisto	PF00069.25	4,50E-12	Protein kinase domain	6211.A0A068YBL5	4,50E-76	cellular response to bisphenol A
g13200_schisto	PF00069.25	5,50E-08	Protein kinase domain	6211.A0A068YFJ4	4,90E-31	negative regulation of glycogen synthase activity, transferring glucose-1-phosphate
g13250_ab_initio	PF00069.25	0,00043	Protein kinase domain	6211.A0A068Y3K8	1,30E-23	JUN kinase kinase kinase activity
g13253_ab_initio	PF00069.25	2,90E-08	Protein kinase domain	6211.A0A068Y3K8	4,00E-78	JUN kinase kinase kinase activity
g13707_ab_initio	PF00069.25	3,30E-56	Protein kinase domain	6211.A0A087W264	2,20E-209	protein kinase activity
g13710_ab_initio	PF00069.25	2,40E-16	Protein kinase domain	6211.A0A068YDM5	5,50E-59	receptor
g14062_schisto	PF00069.25	4,10E-10	Protein kinase domain	6211.A0A087VZ28	8,30E-29	large conductance calcium-activated potassium channel activity
g14251_schisto	PF00069.25	2,20E-20	Protein kinase domain	6183.Smp_060940.1	5,80E-24	regulation of endoplasmic reticulum stress-induced eIF2 alpha phosphorylation
g14253_schisto	PF00069.25	1,00E-05	Protein kinase domain	6183.Smp_060940.1	2,90E-12	regulation of endoplasmic reticulum stress-induced eIF2 alpha phosphorylation
g14859_schisto	PF00069.25	4,60E-11	Protein kinase domain	6211.A0A068XZZ7	2,50E-14	Rac GTPase binding
g14883_ab_initio	PF00069.25	5,50E-12	Protein kinase domain	6183.Smp_125060.1	3,00E-10	Protein tyrosine kinase
g14958_ab_initio	PF00069.25	6,50E-16	Protein kinase domain	38654.XP_006024857.1	3,10E-36	protein serine/threonine/tyrosine kinase activity
g15643_ab_initio	PF00069.25	3,40E-23	Protein kinase domain	6211.A0A068XXZ1	4,60E-57	CGMP-dependent protein kinase
g15839_schisto	PF00069.25	9,60E-19	Protein kinase domain	6211.A0A068YFG7	9,70E-62	cerebellar granule cell precursor tangential migration
g16072_schisto	PF00069.25	1,80E-31	Protein kinase domain	6211.U6HXE7	2,10E-53	protein kinase D signaling
g16171_ab_initio	PF00069.25	5,40E-15	Protein kinase domain	6211.A0A068YEU8	5,80E-62	double-strand break repair via break-induced replication
g16260_ab_initio	PF00069.25	1,80E-26	Protein kinase domain	6211.A0A068Y6N7	3,00E-120	regulation of Golgi inheritance
g16358_ab_initio	PF00069.25	7,80E-33	Protein kinase domain	6183.Smp_060940.1	8,90E-55	regulation of endoplasmic reticulum stress-induced eIF2 alpha phosphorylation
g16382_schisto	PF00069.25	3,00E-24	Protein kinase domain	6211.A0A068YLZ9	9,00E-34	beta-adrenergic receptor kinase activity
g16526_ab_initio	PF00069.25	6,10E-46	Protein kinase domain	6211.A0A068XU77	2,50E-84	P21-Rho-binding domain
g16530_schisto	PF00069.25	2,40E-25	Protein kinase domain	6183.Smp_123480.1	1,40E-16	kinase 33
g16534_schisto	PF00069.25	7,40E-08	Protein kinase domain	6211.A0A068Y904	1,90E-17	Rac GTPase binding
g16535_schisto	PF00069.25	3,50E-05	Protein kinase domain	13249.RPRC005491-PA	2,40E-09	P21-Rho-binding domain
g16707_schisto	PF00069.25	4,40E-06	Protein kinase domain	6211.A0A068Y2R4	1,40E-49	cyclin-dependent kinase 9
g16708_schisto	PF00069.25	3,70E-08	Protein kinase domain	6211.A0A068Y2R4	4,50E-24	cyclin-dependent kinase 9
g17049_ab_initio	PF00069.25	3,70E-24	Protein kinase domain	6211.A0A068XXQ9	5,40E-54	serine threonine-protein kinase
g17304_schisto	PF00069.25	2,10E-26	Protein kinase domain	6326.BUX.s01144.164	1,00E-35	Hr1 repeat
g17398_schisto	PF00069.25	0,0087	Protein kinase domain	6211.A0A087VYI6	1,60E-47	P granule disassembly
g17656_ab_initio	PF00069.25	5,40E-25	Protein kinase domain	6211.A0A068Y7H7	1,50E-74	serine threonine-protein kinase PRP4 homolog
g17951_ab_initio	PF00069.25	0,0061	Protein kinase domain	6211.A0A068Y4I1	2,70E-11	positive regulation of fibroblast apoptotic process
g18049_ab_initio	PF00069.25	1,70E-55	Protein kinase domain	6211.A0A068Y2I0	9,80E-211	magnesium ion binding
g18597_ab_initio	PF00069.25	1,40E-43	Protein kinase domain	6211.A0A068Y6S6	4,00E-170	induction by virus of host autophagy
g18693_schisto	PF00069.25	2,20E-27	Protein kinase domain	6211.A0A068YAN4	5,10E-107	peptidyl-serine phosphorylation
g18718_ab_initio	PF00069.25	6,40E-16	Protein kinase domain	6211.A0A068Y8J7	9,00E-42	negative regulation of phosphoprotein phosphatase activity
g18800_schisto	PF00069.25	7,30E-10	Protein kinase domain	6211.A0A068XZZ7	5,30E-28	Rac GTPase binding
g19210_ab_initio	PF00069.25	3,00E-19	Protein kinase domain	6211.A0A068YB47	2,00E-71	RNA polymerase II CTD heptapeptide repeat kinase activity
g19321_ab_initio	PF00069.25	0,0014	Protein kinase domain	244447.XP_008333692.1	3,80E-10	LIM domain kinase
g19447_ab_initio	PF00069.25	1,30E-15	Protein kinase domain	6183.Smp_005200.1	1,80E-18	MAP kinase kinase kinase kinase activity
g19488_ab_initio	PF00069.25	2,70E-24	Protein kinase domain	6211.A0A068YGH3	6,80E-125	protein serine/threonine kinase activity
g19489_schisto	PF00069.25	7,10E-11	Protein kinase domain	6211.A0A068Y942	1,00E-55	regulation of vesicle fusion
g19667_ab_initio	PF00069.25	3,50E-43	Protein kinase domain	6183.Smp_176620.1	1,50E-148	Cyclin-dependent kinase
g19812_ab_initio	PF00069.25	1,60E-15	Protein kinase domain	6211.A0A068XVQ6	1,50E-87	negative regulation of glycogen synthase activity, transferring glucose-1-phosphate
g20078_schisto	PF00069.25	3,30E-08	Protein kinase domain	6211.A0A068Y5F1	1,40E-25	mitotic cytokinesis
g20451_ab_initio	PF00069.25	4,40E-13	Protein kinase domain	6211.C7U1I6	7,50E-20	MAP kinase kinase activity
g20921_schisto	PF00069.25	9,60E-16	Protein kinase domain	6211.A0A068YH84	5,60E-57	cerebellar granule cell precursor tangential migration
g21184_schisto	PF00069.25	5,00E-14	Protein kinase domain	6211.A0A068XXJ8	6,10E-63	MAP kinase kinase kinase kinase activity
g21391_schisto	PF00069.25	9,10E-33	Protein kinase domain	6211.A0A087VZ11	8,20E-64	Mitogen-activated protein kinase kinase 7
g21418_schisto	PF00069.25	1,10E-36	Protein kinase domain	6211.A0A068XU86	1,70E-202	regulation of angiotensin-activated signaling pathway
g21430_ab_initio	PF00069.25	4,10E-06	Protein kinase domain	6211.A0A068Y2R4	1,60E-48	cyclin-dependent kinase 9
g21576_ab_initio	PF00069.25	1,20E-06	Protein kinase domain	6183.Smp_167940.1	3,50E-17	protein kinase activity
g21613_schisto	PF00069.25	0,003	Protein kinase domain	6183.Smp_003000.1	1,80E-29	cyclin-dependent kinase 9
g21992_ab_initio	PF00069.25	7,40E-35	Protein kinase domain	6211.A0A087VXN0	4,50E-93	regulation of angiotensin-activated signaling pathway
g22256_schisto	PF00069.25	2,10E-10	Protein kinase domain	6183.Smp_146290.1	7,10E-53	stress-activated protein kinase signaling cascade
g22663_schisto	PF00069.25	3,60E-37	Protein kinase domain	6211.A0A068Y405	2,50E-51	Rac GTPase binding
g22940_schisto	PF00069.25	8,90E-09	Protein kinase domain	6183.Smp_086690.1	7,20E-25	cellular response to sorbitol
g23078_schisto	PF00069.25	2,60E-09	Protein kinase domain	6211.A0A068Y7R4	1,80E-36	Rac GTPase binding
g25135_schisto	PF00069.25	3,80E-10	Protein kinase domain	6211.A0A068XWD6	5,00E-10	Belongs to the protein kinase superfamily
g25746_schisto	PF00069.25	1,40E-05	Protein kinase domain	6211.A0A068Y222	3,50E-30	Serine threonine-protein kinase PINK1
g26538_schisto	PF00069.25	2,70E-31	Protein kinase domain	6211.A0A068YFR1	1,70E-75	protein serine/threonine/tyrosine kinase activity
g26767_schisto	PF00069.25	6,10E-69	Protein kinase domain	6211.A0A087W264	1,80E-238	protein kinase activity
g26861_schisto	PF00069.25	1,70E-22	Protein kinase domain	6211.Q659I3	2,30E-92	activin receptor activity, type I
g28327_schisto	PF00069.25	5,60E-18	Protein kinase domain	6211.A0A068Y7W9	4,10E-103	cerebellar granule cell precursor tangential migration
g29802_schisto	PF00069.25	4,90E-42	Protein kinase domain	6183.Smp_157370.1	1,80E-112	magnesium ion binding
g30153_schisto	PF00069.25	1,50E-19	Protein kinase domain	39416.CAZ83035	3,70E-18	Protein kinase c
g30161_schisto	PF00069.25	2,80E-11	Protein kinase domain	6211.A0A087W2C6	1,50E-14	belongs to the protein kinase superfamily
g1479_schisto	PF00071.22	1,80E-06	Ras family	4155.Migut.N00851.1.p	1,60E-07	Ras-related protein
g1788_schisto	PF00071.22	1,50E-43	Ras family	6183.Smp_081190.1	2,30E-58	skeletal muscle satellite cell migration
g1872_schisto	PF00071.22	1,30E-26	Ras family	6211.A0A087W1M1	5,00E-44	lipophagy
g1878_schisto	PF00071.22	1,60E-12	Ras family	10228.TriadP19095	6,00E-10	Ras-related C3 botulinum toxin substrate
g2081_schisto	PF00071.22	1,60E-28	Ras family	32264.tetur14g02670.1	4,70E-33	GTP binding. It is involved in the biological process described with
g3202_ab_initio	PF00071.22	7,90E-11	Ras family	6211.A0A068Y0Z7	3,00E-50	Ras-like protein family member
g4168_ab_initio	PF00071.22	3,60E-38	Ras family	6183.Smp_081190.1	2,00E-53	skeletal muscle satellite cell migration
g4290_schisto	PF00071.22	2,30E-28	Ras family	6211.A0A087W1Y0	3,40E-42	member of RAS oncogene family
g4583_ab_initio	PF00071.22	1,90E-19	Ras family	6211.A0A068Y894	1,00E-32	Rap protein signal transduction
g5083_schisto	PF00071.22	1,60E-18	Ras family	6211.A0A087VXI6	1,50E-93	Ras family
g6660_ab_initio	PF00071.22	6,70E-17	Ras family	6211.A0A087W262	3,60E-16	GTPase activity
g7983_schisto	PF00071.22	1,60E-11	Ras family	7897.ENSLACP00000004714	2,00E-30	skeletal muscle satellite cell migration
g9098_ab_initio	PF00071.22	4,40E-06	Ras family	4155.Migut.N00851.1.p	6,20E-07	Ras-related protein
g10748_schisto	PF00071.22	6,70E-18	Ras family	6211.A0A068Y118	2,60E-15	establishment of protein localization to endoplasmic reticulum membrane
g13409_schisto	PF00071.22	6,30E-24	Ras family	6211.A0A068Y894	1,40E-36	Rap protein signal transduction
g14729_ab_initio	PF00071.22	2,10E-10	Ras family	6211.A0A087W0H1	2,90E-43	Rac protein signal transduction
g15091_schisto	PF00071.22	1,00E-21	Ras family	52644.XP_010581198.1	6,30E-26	RAB2A, member RAS oncogene family
g16450_ab_initio	PF00071.22	2,60E-13	Ras family	9685.ENSFCAP00000014115	1,80E-14	RAB11B, member RAS oncogene family
g19441_ab_initio	PF00071.22	2,00E-10	Ras family	6211.A0A087W1Y0	2,90E-16	member of RAS oncogene family
g21644_ab_initio	PF00071.22	1,20E-14	Ras family	6211.A0A068XZZ8	2,20E-29	positive regulation of constitutive secretory pathway
g25018_schisto	PF00071.22	6,20E-06	Ras family	6211.A0A087W0H1	2,70E-28	Rac protein signal transduction
g30013_schisto	PF00071.22	4,80E-05	Ras family	6183.Smp_127040.1	2,30E-47	establishment or maintenance of actin cytoskeleton polarity
g30209_schisto	PF00071.22	7,40E-10	Ras family	6211.A0A068Y0Z7	4,40E-65	Ras-like protein family member
g70_schisto	PF00076.22	6,40E-12	RNA recognition motif. (a.k.a. RRM, RBD, or RNP domain)	6183.Smp_002550.1	6,90E-19	regulation of alternative mRNA splicing, via spliceosome
g315_ab_initio	PF00076.22	1,20E-05	RNA recognition motif. (a.k.a. RRM, RBD, or RNP domain)	6211.A0A087VZ88	6,70E-41	RNA binding
g476_schisto	PF00076.22	5,70E-12	RNA recognition motif. (a.k.a. RRM, RBD, or RNP domain)	6211.A0A087W2U5	6,10E-53	RNA recognition motif
g891_schisto	PF00076.22	1,00E-13	RNA recognition motif. (a.k.a. RRM, RBD, or RNP domain)	6211.A0A068YEI4	4,90E-17	RNA splicing
g2312_ab_initio	PF00076.22	6,90E-12	RNA recognition motif. (a.k.a. RRM, RBD, or RNP domain)	6211.A0A068XZW7	4,00E-109	U6 snRNA binding
g2801_schisto	PF00076.22	4,10E-44	RNA recognition motif. (a.k.a. RRM, RBD, or RNP domain)	6211.A0A068Y8C2	1,10E-175	RNA binding motif protein
g2802_schisto	PF00076.22	2,10E-34	RNA recognition motif. (a.k.a. RRM, RBD, or RNP domain)	6211.A0A068Y8C2	2,50E-145	RNA binding motif protein
g2812_schisto	PF00076.22	2,40E-05	RNA recognition motif. (a.k.a. RRM, RBD, or RNP domain)	6183.Smp_082280.1	1,00E-08	response to gravity
g2865_ab_initio	PF00076.22	0,00014	RNA recognition motif. (a.k.a. RRM, RBD, or RNP domain)	6211.A0A068Y927	4,00E-14	regulation of secretory granule organization
g3016_ab_initio	PF00076.22	0,0028	RNA recognition motif. (a.k.a. RRM, RBD, or RNP domain)	6183.Smp_131640.1	2,90E-08	RNA-binding protein Musashi homolog
g3603_schisto	PF00076.22	5,90E-12	RNA recognition motif. (a.k.a. RRM, RBD, or RNP domain)	6211.A0A068Y6U5	9,30E-09	mRNA transport
g4059_ab_initio	PF00076.22	3,20E-07	RNA recognition motif. (a.k.a. RRM, RBD, or RNP domain)	6211.A0A087VXU5	2,00E-23	RNA binding
g4390_schisto	PF00076.22	0,0004	RNA recognition motif. (a.k.a. RRM, RBD, or RNP domain)	6412.HelroP185543	4,20E-27	Necessary for the splicing of pre-mRNA
g4391_schisto	PF00076.22	6,00E-07	RNA recognition motif. (a.k.a. RRM, RBD, or RNP domain)	6211.A0A068Y4D2	2,10E-44	Necessary for the splicing of pre-mRNA
g4767_ab_initio	PF00076.22	4,90E-08	RNA recognition motif. (a.k.a. RRM, RBD, or RNP domain)	6211.A0A087VZN9	7,90E-43	response to gravity
g4869_schisto	PF00076.22	1,10E-20	RNA recognition motif. (a.k.a. RRM, RBD, or RNP domain)	6183.Smp_067420.1	2,80E-63	positive regulation of mRNA splicing, via spliceosome
g5190_schisto	PF00076.22	5,70E-13	RNA recognition motif. (a.k.a. RRM, RBD, or RNP domain)	121225.PHUM361200-PA	9,20E-12	RNA recognition motif
g5913_schisto	PF00076.22	3,40E-12	RNA recognition motif. (a.k.a. RRM, RBD, or RNP domain)	6211.A0A068XZW7	9,80E-161	U6 snRNA binding
g5974_ab_initio	PF00076.22	8,90E-15	RNA recognition motif. (a.k.a. RRM, RBD, or RNP domain)	6211.A0A068YFG5	8,30E-61	cytidine to uridine editing
g5998_ab_initio	PF00076.22	8,80E-05	RNA recognition motif. (a.k.a. RRM, RBD, or RNP domain)	6183.Smp_064360.1	7,50E-12	mRNA-containing ribonucleoprotein complex export from nucleus
g6230_ab_initio	PF00076.22	4,10E-14	RNA recognition motif. (a.k.a. RRM, RBD, or RNP domain)	6211.A0A087W2U5	6,70E-47	RNA recognition motif
g6640_ab_initio	PF00076.22	6,00E-18	RNA recognition motif. (a.k.a. RRM, RBD, or RNP domain)	6211.A0A068Y3R7	6,10E-64	motif protein, X-linked
g7354_schisto	PF00076.22	2,50E-15	RNA recognition motif. (a.k.a. RRM, RBD, or RNP domain)	6211.A0A068YB53	3,90E-71	RNA binding
g8647_schisto	PF00076.22	3,60E-06	RNA recognition motif. (a.k.a. RRM, RBD, or RNP domain)	6183.Smp_129720.1	2,30E-17	RNA recognition motif
g8698_ab_initio	PF00076.22	1,50E-11	RNA recognition motif. (a.k.a. RRM, RBD, or RNP domain)	6211.A0A068YA01	9,80E-17	RNA binding
g9202_schisto	PF00076.22	9,60E-13	RNA recognition motif. (a.k.a. RRM, RBD, or RNP domain)	6211.A0A068Y440	1,40E-48	cerebral cortex regionalization
g9696_schisto	PF00076.22	1,50E-06	RNA recognition motif. (a.k.a. RRM, RBD, or RNP domain)	6183.Smp_064640.1	4,10E-25	tRNA selenocysteine
g9697_schisto	PF00076.22	5,80E-09	RNA recognition motif. (a.k.a. RRM, RBD, or RNP domain)	6211.A0A068Y739	1,40E-24	tRNA selenocysteine
g9968_ab_initio	PF00076.22	0,0051	RNA recognition motif. (a.k.a. RRM, RBD, or RNP domain)	6211.A0A068Y3P6	5,70E-30	epithelial splicing regulatory protein
g10351_ab_initio	PF00076.22	1,40E-10	RNA recognition motif. (a.k.a. RRM, RBD, or RNP domain)	6183.Smp_002550.1	2,30E-18	regulation of alternative mRNA splicing, via spliceosome
g11141_ab_initio	PF00076.22	8,20E-14	RNA recognition motif. (a.k.a. RRM, RBD, or RNP domain)	6211.A0A068Y793	1,10E-58	positive regulation of embryonic development
g11160_ab_initio	PF00076.22	2,10E-39	RNA recognition motif. (a.k.a. RRM, RBD, or RNP domain)	6211.A0A068YFP5	1,60E-154	RNA binding
g11166_schisto	PF00076.22	3,50E-36	RNA recognition motif. (a.k.a. RRM, RBD, or RNP domain)	6211.A0A068YIM9	1,40E-117	poly-U binding splicing factor
g11171_schisto	PF00076.22	1,70E-09	RNA recognition motif. (a.k.a. RRM, RBD, or RNP domain)	6211.A0A087VZ88	1,40E-50	RNA binding
g11475_ab_initio	PF00076.22	1,10E-17	RNA recognition motif. (a.k.a. RRM, RBD, or RNP domain)	6211.A0A068YCY1	3,00E-42	mRNA transport
g11948_schisto	PF00076.22	7,80E-10	RNA recognition motif. (a.k.a. RRM, RBD, or RNP domain)	61622.XP_010353611.1	5,80E-07	RNA recognition motif
g12376_ab_initio	PF00076.22	5,00E-17	RNA recognition motif. (a.k.a. RRM, RBD, or RNP domain)	71139.XP_010033771.1	7,00E-13	heterogeneous nuclear ribonucleoprotein
g12543_schisto	PF00076.22	6,40E-07	RNA recognition motif. (a.k.a. RRM, RBD, or RNP domain)	6211.A0A068YA01	2,60E-19	RNA binding
g12544_schisto	PF00076.22	7,50E-06	RNA recognition motif. (a.k.a. RRM, RBD, or RNP domain)	6211.A0A068YA01	1,80E-17	RNA binding
g12631_schisto	PF00076.22	3,40E-61	RNA recognition motif. (a.k.a. RRM, RBD, or RNP domain)	6211.A0A068YFP5	2,20E-234	RNA binding
g12635_ab_initio	PF00076.22	3,80E-15	RNA recognition motif. (a.k.a. RRM, RBD, or RNP domain)	6211.A0A087VXR7	4,50E-28	RNA-binding component of the eukaryotic translation initiation factor 3 (eIF-3) complex, which is involved in protein synthesis of a specialized repertoire of mRNAs and, together with other initiation factors, stimulates binding of mRNA and methionyl-tRNAi to the 40S ribosome. The eIF-3 complex specifically targets and initiates translation of a subset of mRNAs involved in cell proliferation. Thi…
g13060_schisto	PF00076.22	4,70E-30	RNA recognition motif. (a.k.a. RRM, RBD, or RNP domain)	6211.A0A068Y9C9	4,80E-173	Necessary for the splicing of pre-mRNA
g13154_schisto	PF00076.22	1,60E-06	RNA recognition motif. (a.k.a. RRM, RBD, or RNP domain)	6211.A0A068XWB4	9,80E-13	RNA recognition motif
g13308_ab_initio	PF00076.22	1,10E-05	RNA recognition motif. (a.k.a. RRM, RBD, or RNP domain)	6211.A0A068XWB4	6,80E-12	RNA recognition motif
g13443_schisto	PF00076.22	3,00E-35	RNA recognition motif. (a.k.a. RRM, RBD, or RNP domain)	6211.A0A068Y6U5	1,70E-92	mRNA transport
g13504_ab_initio	PF00076.22	1,00E-10	RNA recognition motif. (a.k.a. RRM, RBD, or RNP domain)	6183.Smp_129950.1	4,30E-91	nucleic acid binding
g13645_ab_initio	PF00076.22	8,20E-20	RNA recognition motif. (a.k.a. RRM, RBD, or RNP domain)	6183.Smp_067420.1	8,50E-65	positive regulation of mRNA splicing, via spliceosome
g13956_ab_initio	PF00076.22	7,70E-17	RNA recognition motif. (a.k.a. RRM, RBD, or RNP domain)	6211.A0A068Y3N7	6,50E-22	RNA binding
g13957_ab_initio	PF00076.22	1,70E-07	RNA recognition motif. (a.k.a. RRM, RBD, or RNP domain)	6211.A0A068Y3N7	5,10E-13	RNA binding
g14306_ab_initio	PF00076.22	3,00E-14	RNA recognition motif. (a.k.a. RRM, RBD, or RNP domain)	6211.A0A068Y3F7	3,40E-53	Peptidyl-prolyl cis-trans isomerase-like 4
g14808_schisto	PF00076.22	2,70E-06	RNA recognition motif. (a.k.a. RRM, RBD, or RNP domain)	6211.A0A068Y3N7	5,30E-13	RNA binding
g14810_schisto	PF00076.22	3,70E-07	RNA recognition motif. (a.k.a. RRM, RBD, or RNP domain)	6211.A0A068Y3N7	3,00E-14	RNA binding
g15486_ab_initio	PF00076.22	1,80E-34	RNA recognition motif. (a.k.a. RRM, RBD, or RNP domain)	6211.A0A068YA00	4,80E-95	positive regulation of histone deubiquitination
g15516_schisto	PF00076.22	0,0004	RNA recognition motif. (a.k.a. RRM, RBD, or RNP domain)	6211.A0A087VXP5	1,20E-11	RNA binding
g15651_schisto	PF00076.22	1,20E-18	RNA recognition motif. (a.k.a. RRM, RBD, or RNP domain)	6211.A0A068YE87	2,00E-41	regulation of alternative mRNA splicing, via spliceosome
g16061_ab_initio	PF00076.22	6,20E-15	RNA recognition motif. (a.k.a. RRM, RBD, or RNP domain)	6211.A0A068YK16	2,70E-29	snRNA stem-loop binding
g16063_ab_initio	PF00076.22	4,10E-51	RNA recognition motif. (a.k.a. RRM, RBD, or RNP domain)	6211.A0A068YAR2	1,70E-136	negative regulation of nuclear-transcribed mRNA catabolic process, nonsense-mediated decay
g16182_schisto	PF00076.22	5,20E-51	RNA recognition motif. (a.k.a. RRM, RBD, or RNP domain)	6211.A0A068YAR2	3,30E-146	negative regulation of nuclear-transcribed mRNA catabolic process, nonsense-mediated decay
g16368_schisto	PF00076.22	4,70E-06	RNA recognition motif. (a.k.a. RRM, RBD, or RNP domain)	6211.A0A068YDH2	9,20E-16	RNA-binding protein with serine-rich domain
g16889_ab_initio	PF00076.22	9,10E-13	RNA recognition motif. (a.k.a. RRM, RBD, or RNP domain)	6211.A0A068Y4D2	1,30E-70	Necessary for the splicing of pre-mRNA
g16932_ab_initio	PF00076.22	2,30E-35	RNA recognition motif. (a.k.a. RRM, RBD, or RNP domain)	6211.A0A068Y6U5	3,70E-92	mRNA transport
g17555_schisto	PF00076.22	6,50E-09	RNA recognition motif. (a.k.a. RRM, RBD, or RNP domain)	6211.A0A068Y5Q1	2,80E-21	nuclear inner membrane organization
g17599_ab_initio	PF00076.22	6,30E-35	RNA recognition motif. (a.k.a. RRM, RBD, or RNP domain)	7994.ENSAMXP00000007659	3,70E-15	Heterogeneous nuclear ribonucleoprotein A
g17889_ab_initio	PF00076.22	8,20E-06	RNA recognition motif. (a.k.a. RRM, RBD, or RNP domain)	6183.Smp_129720.1	2,00E-14	RNA recognition motif
g18254_schisto	PF00076.22	0,002	RNA recognition motif. (a.k.a. RRM, RBD, or RNP domain)	6211.A0A068YHT7	8,10E-08	U11 U12 small nuclear ribonucleoprotein 35 kDa
g18305_schisto	PF00076.22	2,20E-29	RNA recognition motif. (a.k.a. RRM, RBD, or RNP domain)	6211.A0A068YCY1	8,60E-81	mRNA transport
g18545_schisto	PF00076.22	7,60E-08	RNA recognition motif. (a.k.a. RRM, RBD, or RNP domain)	6183.Smp_179270.3	3,40E-19	RNA binding
g18676_schisto	PF00076.22	4,00E-06	RNA recognition motif. (a.k.a. RRM, RBD, or RNP domain)	6211.A0A068YLW7	2,50E-23	serine dehydratase-like
g18766_schisto	PF00076.22	2,00E-51	RNA recognition motif. (a.k.a. RRM, RBD, or RNP domain)	6211.A0A068XUV0	1,00E-100	RNA binding
g18845_schisto	PF00076.22	0,0076	RNA recognition motif. (a.k.a. RRM, RBD, or RNP domain)	6183.Smp_123750.1	1,90E-23	kynurenine-oxoglutarate transaminase
g19302_schisto	PF00076.22	0,0045	RNA recognition motif. (a.k.a. RRM, RBD, or RNP domain)	6211.A0A087VZ19	1,30E-32	obsolete transcriptional repressor activity, RNA polymerase II transcription factor binding
g19918_schisto	PF00076.22	8,20E-10	RNA recognition motif. (a.k.a. RRM, RBD, or RNP domain)	6211.A0A068YGD2	6,60E-44	snRNA stem-loop binding
g20973_schisto	PF00076.22	8,40E-18	RNA recognition motif. (a.k.a. RRM, RBD, or RNP domain)	6183.Smp_036270.2	5,30E-47	RNA splicing
g20974_schisto	PF00076.22	0,0054	RNA recognition motif. (a.k.a. RRM, RBD, or RNP domain)	6211.A0A087W0U9	2,00E-18	RNA splicing
g21766_schisto	PF00076.22	3,60E-24	RNA recognition motif. (a.k.a. RRM, RBD, or RNP domain)	6211.A0A068YFG5	1,50E-117	cytidine to uridine editing
g21882_ab_initio	PF00076.22	1,00E-18	RNA recognition motif. (a.k.a. RRM, RBD, or RNP domain)	6211.A0A068YE87	5,80E-35	regulation of alternative mRNA splicing, via spliceosome
g21909_schisto	PF00076.22	0,0049	RNA recognition motif. (a.k.a. RRM, RBD, or RNP domain)	6183.Smp_131640.1	4,20E-08	RNA-binding protein Musashi homolog
g21968_schisto	PF00076.22	3,20E-26	RNA recognition motif. (a.k.a. RRM, RBD, or RNP domain)	6211.A0A068YB60	1,10E-54	mRNA transport
g22469_schisto	PF00076.22	2,00E-16	RNA recognition motif. (a.k.a. RRM, RBD, or RNP domain)	13249.RPRC006072-PA	2,40E-11	RNA recognition motif
g22470_schisto	PF00076.22	4,40E-18	RNA recognition motif. (a.k.a. RRM, RBD, or RNP domain)	28532.XP_010537557.1	2,60E-12	RNA recognition motif
g22959_schisto	PF00076.22	4,30E-24	RNA recognition motif. (a.k.a. RRM, RBD, or RNP domain)	6183.Smp_129950.1	7,80E-134	nucleic acid binding
g23968_schisto	PF00076.22	1,80E-27	RNA recognition motif. (a.k.a. RRM, RBD, or RNP domain)	6211.A0A087VXQ8	6,70E-95	DAZ associated protein 1
g24604_schisto	PF00076.22	2,70E-21	RNA recognition motif. (a.k.a. RRM, RBD, or RNP domain)	6183.Smp_067420.1	8,20E-66	positive regulation of mRNA splicing, via spliceosome
g27870_schisto	PF00076.22	6,30E-20	RNA recognition motif. (a.k.a. RRM, RBD, or RNP domain)	6211.A0A068Y585	2,90E-111	dosage compensation by inactivation of X chromosome
g28313_schisto	PF00076.22	5,20E-09	RNA recognition motif. (a.k.a. RRM, RBD, or RNP domain)	6211.A0A068YHR4	2,50E-25	mRNA CDS binding
g29511_schisto	PF00076.22	3,50E-10	RNA recognition motif. (a.k.a. RRM, RBD, or RNP domain)	6183.Smp_067420.1	5,30E-30	positive regulation of mRNA splicing, via spliceosome
g29648_schisto	PF00076.22	2,90E-14	RNA recognition motif. (a.k.a. RRM, RBD, or RNP domain)	6211.A0A068YA00	4,00E-36	positive regulation of histone deubiquitination
g255_schisto	PF00078.27	1,90E-07	Reverse transcriptase (RNA-dependent DNA polymerase)	6183.Smp_176360.1	1,80E-09	protein kinase C activity
g349_schisto	PF00078.27	4,60E-05	Reverse transcriptase (RNA-dependent DNA polymerase)	6183.Smp_183860.1	3,10E-26	K02A2.6-like
g1183_ab_initio	PF00078.27	1,50E-11	Reverse transcriptase (RNA-dependent DNA polymerase)	7029.ACYPI39857-PA	3,30E-11	Reverse transcriptase (RNA-dependent DNA polymerase)
g1782_ab_initio	PF00078.27	2,40E-24	Reverse transcriptase (RNA-dependent DNA polymerase)	7425.NV30332-PA	4,00E-49	Reverse transcriptase (RNA-dependent DNA polymerase)
g3010_ab_initio	PF00078.27	4,60E-08	Reverse transcriptase (RNA-dependent DNA polymerase)	6334.EFV51291	3,70E-07	K02A2.6-like
g7110_schisto	PF00078.27	3,50E-06	Reverse transcriptase (RNA-dependent DNA polymerase)	6183.Smp_178530.1	1,80E-30	K02A2.6-like
g8760_schisto	PF00078.27	2,80E-22	Reverse transcriptase (RNA-dependent DNA polymerase)	7425.NV30521-PA	5,30E-74	Reverse transcriptase (RNA-dependent DNA polymerase)
g10791_schisto	PF00078.27	3,60E-32	Reverse transcriptase (RNA-dependent DNA polymerase)	7070.TC010626-PA	5,20E-97	Reverse transcriptase (RNA-dependent DNA polymerase)
g11157_schisto	PF00078.27	1,60E-31	Reverse transcriptase (RNA-dependent DNA polymerase)	7425.NV30521-PA	2,10E-36	Reverse transcriptase (RNA-dependent DNA polymerase)
g11259_schisto	PF00078.27	1,70E-09	Reverse transcriptase (RNA-dependent DNA polymerase)	6183.Smp_188880.1	7,00E-42	Reverse transcriptase (RNA-dependent DNA polymerase)
g12043_schisto	PF00078.27	1,40E-05	Reverse transcriptase (RNA-dependent DNA polymerase)	7668.SPU_021821-tr	1,40E-27	Pao retrotransposon peptidase
g13315_schisto	PF00078.27	2,20E-07	Reverse transcriptase (RNA-dependent DNA polymerase)	6211.A0A068Y3V1	1,90E-22	K02A2.6-like
g15487_ab_initio	PF00078.27	4,20E-17	Reverse transcriptase (RNA-dependent DNA polymerase)	7070.TC010626-PA	3,60E-15	Reverse transcriptase (RNA-dependent DNA polymerase)
g15507_ab_initio	PF00078.27	7,30E-19	Reverse transcriptase (RNA-dependent DNA polymerase)	7425.NV24649-PA	1,70E-21	Reverse transcriptase (RNA-dependent DNA polymerase)
g16402_ab_initio	PF00078.27	5,20E-21	Reverse transcriptase (RNA-dependent DNA polymerase)	7070.TC010626-PA	3,10E-34	Reverse transcriptase (RNA-dependent DNA polymerase)
g17212_schisto	PF00078.27	4,50E-05	Reverse transcriptase (RNA-dependent DNA polymerase)	7668.SPU_020468-tr	5,90E-31	K02A2.6-like
g18785_ab_initio	PF00078.27	6,60E-31	Reverse transcriptase (RNA-dependent DNA polymerase)	7070.TC010626-PA	3,90E-66	Reverse transcriptase (RNA-dependent DNA polymerase)
g20003_schisto	PF00078.27	6,60E-35	Reverse transcriptase (RNA-dependent DNA polymerase)	7070.TC010626-PA	2,00E-97	Reverse transcriptase (RNA-dependent DNA polymerase)
g21130_schisto	PF00078.27	5,70E-08	Reverse transcriptase (RNA-dependent DNA polymerase)	7668.SPU_020468-tr	3,40E-21	K02A2.6-like
g21633_ab_initio	PF00078.27	6,50E-05	Reverse transcriptase (RNA-dependent DNA polymerase)	6211.A0A068Y3V1	4,50E-10	K02A2.6-like
g21900_schisto	PF00078.27	0,00019	Reverse transcriptase (RNA-dependent DNA polymerase)	6334.EFV51291	2,10E-08	K02A2.6-like
g26139_schisto	PF00078.27	1,40E-06	Reverse transcriptase (RNA-dependent DNA polymerase)	7425.NV23934-PA	2,60E-06	Ribonuclease H protein
g26141_schisto	PF00078.27	1,00E-18	Reverse transcriptase (RNA-dependent DNA polymerase)	7425.NV24121-PA	1,70E-69	Reverse transcriptase (RNA-dependent DNA polymerase)
g26143_schisto	PF00078.27	4,10E-12	Reverse transcriptase (RNA-dependent DNA polymerase)	7425.NV30332-PA	1,50E-22	Reverse transcriptase (RNA-dependent DNA polymerase)
g26409_schisto	PF00078.27	3,10E-11	Reverse transcriptase (RNA-dependent DNA polymerase)	7425.NV30521-PA	5,10E-28	Reverse transcriptase (RNA-dependent DNA polymerase)
g28956_schisto	PF00078.27	0,00041	Reverse transcriptase (RNA-dependent DNA polymerase)	7425.NV30521-PA	8,60E-08	Reverse transcriptase (RNA-dependent DNA polymerase)
g2838_schisto	PF00079.20	2,10E-39	Serpin (serine protease inhibitor)	885580.XP_010643185.1	1,20E-18	Belongs to the serpin family
g18917_schisto	PF00079.20	4,60E-42	Serpin (serine protease inhibitor)	79684.XP_005355072.1	1,60E-19	SERine Proteinase INhibitors
g9_ab_initio	PF00082.22	4,80E-33	Subtilase family	6211.A0A087W013	5,00E-94	tripeptidyl-peptidase activity
g447_schisto	PF00082.22	3,90E-11	Subtilase family	6211.A0A087W013	7,70E-29	tripeptidyl-peptidase activity
g5792_ab_initio	PF00082.22	2,40E-05	Subtilase family	6211.A0A068YJ20	7,10E-19	positive regulation of smooth muscle cell-matrix adhesion
g7163_ab_initio	PF00082.22	2,70E-38	Subtilase family	6211.A0A068Y3B4	1,90E-223	Belongs to the peptidase S8 family
g27061_schisto	PF00082.22	3,40E-40	Subtilase family	6211.A0A068Y3B4	8,80E-245	Belongs to the peptidase S8 family
g3157_schisto	PF00083.24	7,80E-13	Sugar (and other) transporter	6211.A0A068YIB2	8,50E-25	Solute carrier family 2, facilitated glucose transporter member
g8585_ab_initio	PF00083.24	2,00E-22	Sugar (and other) transporter	32264.tetur07g00940.1	1,60E-44	Sugar (and other) transporter
g10078_ab_initio	PF00083.24	9,50E-11	Sugar (and other) transporter	6211.A0A068YL53	1,90E-48	solute carrier family 22
g10275_schisto	PF00083.24	2,20E-23	Sugar (and other) transporter	6211.A0A068YAR3	1,90E-89	organic anion transmembrane transporter activity
g10856_ab_initio	PF00083.24	0,00073	Sugar (and other) transporter	6211.A0A068YL53	1,60E-35	solute carrier family 22
g13439_ab_initio	PF00083.24	5,90E-64	Sugar (and other) transporter	6211.A0A068YFC7	5,00E-110	Solute carrier family 2, facilitated glucose transporter member
g13445_ab_initio	PF00083.24	7,70E-91	Sugar (and other) transporter	6211.A0A068YFC7	2,00E-155	Solute carrier family 2, facilitated glucose transporter member
g13447_ab_initio	PF00083.24	1,40E-58	Sugar (and other) transporter	6183.Smp_012440.1	5,70E-91	Solute carrier family 2, facilitated glucose transporter member
g13902_schisto	PF00083.24	9,90E-16	Sugar (and other) transporter	126957.SMAR009380-PA	3,90E-19	Sugar (and other) transporter
g13904_schisto	PF00083.24	1,80E-16	Sugar (and other) transporter	7739.XP_002606809.1	1,10E-25	Belongs to the major facilitator superfamily. Sugar transporter (TC 2.A.1.1) family
g14904_schisto	PF00083.24	0,00051	Sugar (and other) transporter	6211.A0A068YL53	4,40E-22	solute carrier family 22
g21001_schisto	PF00083.24	1,10E-33	Sugar (and other) transporter	6183.Smp_012440.1	3,20E-46	Solute carrier family 2, facilitated glucose transporter member
g21002_schisto	PF00083.24	2,20E-27	Sugar (and other) transporter	6211.A0A068YCD3	2,60E-39	transmembrane transporter activity
g21003_schisto	PF00083.24	5,80E-05	Sugar (and other) transporter	6211.A0A068YFC7	1,10E-21	Solute carrier family 2, facilitated glucose transporter member
g21006_schisto	PF00083.24	7,20E-52	Sugar (and other) transporter	6183.Smp_012440.1	2,80E-69	Solute carrier family 2, facilitated glucose transporter member
g21007_schisto	PF00083.24	1,30E-23	Sugar (and other) transporter	6211.A0A068YCD3	5,90E-47	transmembrane transporter activity
g21012_schisto	PF00083.24	8,80E-42	Sugar (and other) transporter	6183.Smp_012440.1	3,50E-57	Solute carrier family 2, facilitated glucose transporter member
g21013_schisto	PF00083.24	3,10E-14	Sugar (and other) transporter	6211.A0A068YF25	7,20E-25	Solute carrier family 2, facilitated glucose transporter member
g23264_schisto	PF00083.24	3,80E-22	Sugar (and other) transporter	6211.A0A068YJ67	2,10E-101	solute carrier family 22
g24406_schisto	PF00083.24	5,70E-24	Sugar (and other) transporter	6211.A0A068YL53	1,50E-158	solute carrier family 22
g24503_schisto	PF00083.24	1,10E-07	Sugar (and other) transporter	6211.A0A068YA53	1,10E-08	trehalose transmembrane transporter activity
g25077_schisto	PF00083.24	2,30E-21	Sugar (and other) transporter	6211.A0A068YF94	1,10E-99	solute carrier family 22
g27227_schisto	PF00083.24	7,00E-23	Sugar (and other) transporter	6211.A0A068YL53	1,50E-101	solute carrier family 22
g8337_ab_initio	PF00084.20	0,0021	Sushi repeat (SCR repeat)	6211.A0A068Y4F2	5,00E-16	peptidase inhibitor activity
g8421_schisto	PF00084.20	0,0097	Sushi repeat (SCR repeat)	6211.A0A068Y4F2	4,50E-08	peptidase inhibitor activity
g8422_schisto	PF00084.20	0,00086	Sushi repeat (SCR repeat)	6211.A0A068Y4F2	1,60E-15	peptidase inhibitor activity
g4866_schisto	PF00085.20	1,80E-19	Thioredoxin	7244.FBpp0225886	1,80E-38	isomerase activity. It is involved in the biological process described with cell redox homeostasis
g9714_schisto	PF00085.20	4,50E-08	Thioredoxin	6211.A0A068Y5N4	1,40E-53	cell redox homeostasis
g13644_ab_initio	PF00085.20	1,30E-19	Thioredoxin	7994.ENSAMXP00000006482	4,20E-36	Procollagen-proline, 2-oxoglutarate 4-dioxygenase (proline 4-hydroxylase), beta polypeptide
g30172_schisto	PF00085.20	7,10E-13	Thioredoxin	6211.A0A068Y6J4	8,50E-100	cell redox homeostasis
g9886_schisto	PF00086.18	2,20E-06	Thyroglobulin type-1 repeat	6183.Smp_161360.1	4,10E-12	Cell surface proteoglycan
g17949_ab_initio	PF00088.18	8,10E-10	Trefoil (P-type) domain	6211.A0A077RD32	1,10E-27	alpha-1,4-glucosidase activity
g3763_schisto	PF00089.26	1,00E-61	Trypsin	6183.Smp_030350.1	1,90E-85	endocytosis
g5818_schisto	PF00089.26	1,10E-10	Trypsin	7994.ENSAMXP00000017160	4,30E-08	Protease, serine 56
g5819_schisto	PF00089.26	5,30E-14	Trypsin	6183.Smp_103680.1	2,80E-15	serine-type endopeptidase activity
g11968_ab_initio	PF00089.26	2,70E-18	Trypsin	6211.A0A087W0J4	2,00E-23	serine-type endopeptidase activity
g14906_ab_initio	PF00089.26	1,10E-61	Trypsin	6183.Smp_030350.1	9,30E-85	endocytosis
g17014_ab_initio	PF00089.26	4,40E-27	Trypsin	6183.Smp_103680.1	3,20E-20	serine-type endopeptidase activity
g17234_ab_initio	PF00089.26	1,90E-11	Trypsin	6211.A0A068YHF5	1,80E-22	Trypsin-like serine protease
g20114_schisto	PF00089.26	2,70E-12	Trypsin	6211.A0A087W0J4	1,50E-11	serine-type endopeptidase activity
g23839_schisto	PF00089.26	6,30E-16	Trypsin	6211.A0A087VY24	1,80E-26	serine-type endopeptidase activity. It is involved in the biological process described with proteolysis
g1125_schisto	PF00090.19	0,0011	Thrombospondin type 1 domain	6211.A0A068Y9Y6	4,10E-24	serine-type endopeptidase inhibitor activity
g1127_schisto	PF00090.19	1,50E-11	Thrombospondin type 1 domain	6211.A0A068Y9Y6	3,80E-50	serine-type endopeptidase inhibitor activity
g1161_ab_initio	PF00090.19	1,00E-11	Thrombospondin type 1 domain	6211.A0A068Y1P8	9,40E-56	calcium ion binding
g1357_schisto	PF00090.19	0,00086	Thrombospondin type 1 domain	6211.A0A068Y7J2	5,30E-133	coreceptor activity involved in Wnt signaling pathway, planar cell polarity pathway
g5016_schisto	PF00090.19	8,50E-14	Thrombospondin type 1 domain	6211.A0A068Y399	7,60E-36	heparin binding
g7970_schisto	PF00090.19	1,60E-09	Thrombospondin type 1 domain	6211.A0A087VYE6	1,50E-29	homophilic cell adhesion via plasma membrane adhesion molecules
g11297_schisto	PF00090.19	1,50E-10	Thrombospondin type 1 domain	6211.A0A068Y1P8	9,50E-31	calcium ion binding
g19803_ab_initio	PF00090.19	1,90E-14	Thrombospondin type 1 domain	6211.A0A068Y399	1,30E-126	heparin binding
g954_ab_initio	PF00091.25	4,10E-66	Tubulin/FtsZ family, GTPase domain	6211.A0A087VX24	5,80E-248	structural constituent of cytoskeleton
g1071_ab_initio	PF00091.25	1,90E-63	Tubulin/FtsZ family, GTPase domain	6211.A0A068YD59	1,30E-242	structural constituent of cytoskeleton
g1074_ab_initio	PF00091.25	6,70E-61	Tubulin/FtsZ family, GTPase domain	6211.A0A068YD59	1,80E-249	structural constituent of cytoskeleton
g1099_ab_initio	PF00091.25	1,10E-30	Tubulin/FtsZ family, GTPase domain	6211.A0A068Y5T3	1,30E-132	Tubulin is the major constituent of microtubules. It binds two moles of GTP, one at an exchangeable site on the beta chain and one at a non-exchangeable site on the alpha chain
g1820_schisto	PF00091.25	5,90E-41	Tubulin/FtsZ family, GTPase domain	31033.ENSTRUP00000036135	3,20E-62	Tubulin is the major constituent of microtubules. It binds two moles of GTP, one at an exchangeable site on the beta chain and one at a non-exchangeable site on the alpha chain
g2114_schisto	PF00091.25	2,80E-54	Tubulin/FtsZ family, GTPase domain	6211.A0A087VXD6	2,70E-241	structural constituent of cytoskeleton
g2659_ab_initio	PF00091.25	3,00E-13	Tubulin/FtsZ family, GTPase domain	6211.A0A068Y4T6	4,30E-78	structural constituent of cytoskeleton
g2806_schisto	PF00091.25	4,70E-60	Tubulin/FtsZ family, GTPase domain	31033.ENSTRUP00000000259	9,30E-250	Tubulin is the major constituent of microtubules. It binds two moles of GTP, one at an exchangeable site on the beta chain and one at a non-exchangeable site on the alpha chain
g4760_ab_initio	PF00091.25	1,80E-53	Tubulin/FtsZ family, GTPase domain	109478.XP_005883525.1	1,00E-233	Tubulin is the major constituent of microtubules. It binds two moles of GTP, one at an exchangeable site on the beta chain and one at a non-exchangeable site on the alpha chain
g6225_schisto	PF00091.25	1,40E-60	Tubulin/FtsZ family, GTPase domain	10042.XP_006974451.1	7,60E-252	Tubulin is the major constituent of microtubules. It binds two moles of GTP, one at an exchangeable site on the beta chain and one at a non-exchangeable site on the alpha chain
g6453_ab_initio	PF00091.25	2,30E-66	Tubulin/FtsZ family, GTPase domain	59894.ENSFALP00000000221	1,10E-245	Tubulin is the major constituent of microtubules. It binds two moles of GTP, one at an exchangeable site on the beta chain and one at a non-exchangeable site on the alpha chain
g6924_schisto	PF00091.25	7,70E-34	Tubulin/FtsZ family, GTPase domain	6211.A0A087VWR6	7,90E-60	structural constituent of cytoskeleton
g7312_schisto	PF00091.25	1,60E-41	Tubulin/FtsZ family, GTPase domain	10160.XP_004646666.1	1,10E-64	Tubulin is the major constituent of microtubules. It binds two moles of GTP, one at an exchangeable site on the beta chain and one at a non-exchangeable site on the alpha chain
g8588_schisto	PF00091.25	4,70E-31	Tubulin/FtsZ family, GTPase domain	6211.A0A087VWS5	4,50E-46	structural constituent of cytoskeleton
g9706_schisto	PF00091.25	1,10E-27	Tubulin/FtsZ family, GTPase domain	6211.A0A068XW90	2,00E-119	structural constituent of cytoskeleton
g10251_schisto	PF00091.25	3,50E-49	Tubulin/FtsZ family, GTPase domain	6183.Smp_192110.1	1,80E-234	structural constituent of cytoskeleton
g12016_schisto	PF00091.25	1,10E-17	Tubulin/FtsZ family, GTPase domain	6211.A0A068YMU9	2,40E-34	Tubulin/FtsZ family, C-terminal domain
g12904_ab_initio	PF00091.25	1,10E-46	Tubulin/FtsZ family, GTPase domain	6211.A0A087W137	2,00E-201	structural constituent of cytoskeleton
g15551_schisto	PF00091.25	2,10E-22	Tubulin/FtsZ family, GTPase domain	6211.A0A068Y4T6	1,10E-100	structural constituent of cytoskeleton
g16929_ab_initio	PF00091.25	9,60E-15	Tubulin/FtsZ family, GTPase domain	106582.XP_004555564.1	3,20E-16	Tubulin is the major constituent of microtubules. It binds two moles of GTP, one at an exchangeable site on the beta chain and one at a non-exchangeable site on the alpha chain
g16930_ab_initio	PF00091.25	1,50E-63	Tubulin/FtsZ family, GTPase domain	6183.Smp_103790.1	6,80E-190	structural constituent of cytoskeleton
g18077_ab_initio	PF00091.25	1,40E-27	Tubulin/FtsZ family, GTPase domain	6211.A0A068XW90	8,40E-118	structural constituent of cytoskeleton
g18676_ab_initio	PF00091.25	2,30E-60	Tubulin/FtsZ family, GTPase domain	10042.XP_006974451.1	4,40E-250	Tubulin is the major constituent of microtubules. It binds two moles of GTP, one at an exchangeable site on the beta chain and one at a non-exchangeable site on the alpha chain
g18865_ab_initio	PF00091.25	9,70E-27	Tubulin/FtsZ family, GTPase domain	6211.A0A068YI58	1,10E-84	structural constituent of cytoskeleton
g20462_ab_initio	PF00091.25	1,10E-34	Tubulin/FtsZ family, GTPase domain	6211.A0A068YJS2	1,80E-55	structural constituent of cytoskeleton
g20546_schisto	PF00091.25	1,10E-32	Tubulin/FtsZ family, GTPase domain	6211.A0A068Y8U8	4,80E-54	structural constituent of cytoskeleton
g20842_ab_initio	PF00091.25	5,10E-25	Tubulin/FtsZ family, GTPase domain	6211.A0A068XVD7	2,20E-33	Tubulin is the major constituent of microtubules. It binds two moles of GTP, one at an exchangeable site on the beta chain and one at a non-exchangeable site on the alpha chain
g21655_schisto	PF00091.25	7,20E-27	Tubulin/FtsZ family, GTPase domain	6211.A0A087VWS5	9,70E-39	structural constituent of cytoskeleton
g22518_schisto	PF00091.25	8,60E-60	Tubulin/FtsZ family, GTPase domain	61853.ENSNLEP00000021663	3,80E-230	Tubulin C-terminal domain
g22846_schisto	PF00091.25	2,40E-36	Tubulin/FtsZ family, GTPase domain	7994.ENSAMXP00000004574	3,90E-93	Tubulin is the major constituent of microtubules. It binds two moles of GTP, one at an exchangeable site on the beta chain and one at a non-exchangeable site on the alpha chain
g23838_schisto	PF00091.25	2,40E-27	Tubulin/FtsZ family, GTPase domain	6211.A0A087VWS5	1,10E-37	structural constituent of cytoskeleton
g24116_schisto	PF00091.25	1,50E-10	Tubulin/FtsZ family, GTPase domain	9371.XP_004702066.1	3,50E-17	Tubulin epsilon
g24251_schisto	PF00091.25	3,20E-12	Tubulin/FtsZ family, GTPase domain	6211.A0A068XVD7	2,20E-22	Tubulin is the major constituent of microtubules. It binds two moles of GTP, one at an exchangeable site on the beta chain and one at a non-exchangeable site on the alpha chain
g24735_schisto	PF00091.25	1,40E-32	Tubulin/FtsZ family, GTPase domain	6211.A0A068YEW6	8,20E-53	structural constituent of cytoskeleton
g25483_schisto	PF00091.25	1,30E-68	Tubulin/FtsZ family, GTPase domain	6211.A0A068YD59	1,00E-248	structural constituent of cytoskeleton
g25486_schisto	PF00091.25	4,90E-61	Tubulin/FtsZ family, GTPase domain	6211.A0A068YD59	1,30E-240	structural constituent of cytoskeleton
g26574_schisto	PF00091.25	3,30E-36	Tubulin/FtsZ family, GTPase domain	6211.A0A068YJS2	2,30E-55	structural constituent of cytoskeleton
g27028_schisto	PF00091.25	1,10E-22	Tubulin/FtsZ family, GTPase domain	59463.ENSMLUP00000017109	6,50E-26	Tubulin is the major constituent of microtubules. It binds two moles of GTP, one at an exchangeable site on the beta chain and one at a non-exchangeable site on the alpha chain
g27030_schisto	PF00091.25	2,90E-42	Tubulin/FtsZ family, GTPase domain	6183.Smp_103790.1	1,90E-73	structural constituent of cytoskeleton
g16746_ab_initio	PF00092.28	1,60E-07	von Willebrand factor type A domain	6211.A0A068Y2J7	7,60E-46	structural constituent of cuticle
g1859_ab_initio	PF00096.26	0,00077	Zinc finger, C2H2 type	6211.A0A068Y0J1	7,80E-18	embryonic skeletal limb joint morphogenesis
g2249_schisto	PF00096.26	9,40E-24	Zinc finger, C2H2 type	6211.A0A068Y387	1,70E-61	zinc finger
g2321_ab_initio	PF00096.26	2,80E-13	Zinc finger, C2H2 type	6087.XP_004213014.1	1,40E-32	Krueppel-like factor
g2723_ab_initio	PF00096.26	1,90E-20	Zinc finger, C2H2 type	6183.Smp_165420.1	4,70E-46	zinc finger
g3305_ab_initio	PF00096.26	9,60E-11	Zinc finger, C2H2 type	59538.XP_005960748.1	1,30E-16	Replication initiator 1
g4545_schisto	PF00096.26	3,70E-07	Zinc finger, C2H2 type	6183.Smp_164190.1	1,20E-24	transcriptional repressor protein
g4546_schisto	PF00096.26	6,50E-09	Zinc finger, C2H2 type	6211.A0A068Y735	9,90E-35	transcriptional repressor protein
g5260_schisto	PF00096.26	9,50E-23	Zinc finger, C2H2 type	6211.A0A068XYG9	2,60E-86	negative regulation of transcription by RNA polymerase II
g5305_schisto	PF00096.26	4,20E-12	Zinc finger, C2H2 type	59538.XP_005960748.1	5,90E-17	Replication initiator 1
g5349_ab_initio	PF00096.26	4,40E-11	Zinc finger, C2H2 type	8081.XP_008435861.1	1,70E-18	Zinc-finger of C2H2 type
g5834_ab_initio	PF00096.26	1,30E-13	Zinc finger, C2H2 type	6211.A0A068YJN0	1,70E-31	Domain of unknown function (DUF3446)
g6215_schisto	PF00096.26	1,10E-07	Zinc finger, C2H2 type	6211.A0A068Y0J1	7,20E-18	embryonic skeletal limb joint morphogenesis
g6608_schisto	PF00096.26	2,70E-10	Zinc finger, C2H2 type	6211.A0A068Y2U4	8,30E-22	positive regulation of interleukin-6-mediated signaling pathway
g6687_ab_initio	PF00096.26	3,20E-13	Zinc finger, C2H2 type	6183.Smp_124090.1	4,00E-45	lymphoid lineage cell migration into thymus
g6918_ab_initio	PF00096.26	1,10E-22	Zinc finger, C2H2 type	28737.XP_006900897.1	1,30E-28	Zinc finger protein
g7986_ab_initio	PF00096.26	1,80E-08	Zinc finger, C2H2 type	6183.Smp_046360.1	5,40E-34	transcription factor 1
g9175_schisto	PF00096.26	2,50E-22	Zinc finger, C2H2 type	144197.XP_008294020.1	1,00E-26	Zinc finger protein
g10014_ab_initio	PF00096.26	6,80E-10	Zinc finger, C2H2 type	6211.A0A087W200	2,00E-22	positive regulation of histone acetylation
g10143_schisto	PF00096.26	7,90E-19	Zinc finger, C2H2 type	482537.XP_008576433.1	1,40E-30	histone methyltransferase activity
g10557_schisto	PF00096.26	4,90E-11	Zinc finger, C2H2 type	8081.XP_008435861.1	1,80E-18	Zinc-finger of C2H2 type
g10693_schisto	PF00096.26	1,30E-21	Zinc finger, C2H2 type	6211.A0A068Y6E2	1,80E-117	zinc finger protein 157
g10842_schisto	PF00096.26	2,60E-13	Zinc finger, C2H2 type	6183.Smp_046360.1	1,00E-33	transcription factor 1
g10843_schisto	PF00096.26	2,90E-11	Zinc finger, C2H2 type	6183.Smp_046360.1	2,90E-34	transcription factor 1
g10910_ab_initio	PF00096.26	3,50E-05	Zinc finger, C2H2 type	6211.A0A068Y1K9	3,10E-49	Ras responsive element binding protein
g10970_schisto	PF00096.26	8,00E-09	Zinc finger, C2H2 type	6211.A0A068YAS7	8,50E-52	zinc finger
g11005_ab_initio	PF00096.26	2,10E-05	Zinc finger, C2H2 type	6183.Smp_160460.1	1,30E-11	factor 1
g12011_ab_initio	PF00096.26	7,60E-06	Zinc finger, C2H2 type	6500.XP_005110125.1	3,20E-12	forebrain anterior/posterior pattern specification
g12082_ab_initio	PF00096.26	2,10E-10	Zinc finger, C2H2 type	6183.Smp_145470.1	2,40E-49	zinc finger
g12697_ab_initio	PF00096.26	1,80E-23	Zinc finger, C2H2 type	6211.A0A068Y387	1,90E-61	zinc finger
g13815_schisto	PF00096.26	1,30E-12	Zinc finger, C2H2 type	6211.A0A068Y4S7	1,30E-18	MDS1 and EVI1 complex locus
g14133_schisto	PF00096.26	1,10E-05	Zinc finger, C2H2 type	6500.XP_005110125.1	2,10E-13	forebrain anterior/posterior pattern specification
g14503_ab_initio	PF00096.26	3,60E-07	Zinc finger, C2H2 type	6183.Smp_164190.1	1,50E-23	transcriptional repressor protein
g14554_schisto	PF00096.26	2,10E-13	Zinc finger, C2H2 type	6183.Smp_124090.1	3,40E-45	lymphoid lineage cell migration into thymus
g14637_schisto	PF00096.26	2,00E-10	Zinc finger, C2H2 type	6211.A0A087W0U3	4,30E-57	zinc finger
g14983_ab_initio	PF00096.26	0,0068	Zinc finger, C2H2 type	6211.A0A068Y5J9	1,00E-11	cilium assembly
g15004_ab_initio	PF00096.26	7,90E-10	Zinc finger, C2H2 type	6211.A0A068YAS7	8,10E-52	zinc finger
g16317_schisto	PF00096.26	2,80E-13	Zinc finger, C2H2 type	6211.A0A068YJN0	2,30E-31	Domain of unknown function (DUF3446)
g16573_ab_initio	PF00096.26	0,0015	Zinc finger, C2H2 type	6211.A0A068YCQ8	3,70E-12	early growth response
g17012_schisto	PF00096.26	7,90E-06	Zinc finger, C2H2 type	6183.Smp_160460.1	2,40E-11	factor 1
g17186_ab_initio	PF00096.26	1,30E-10	Zinc finger, C2H2 type	6211.A0A087W0U3	1,30E-52	zinc finger
g17424_schisto	PF00096.26	1,50E-21	Zinc finger, C2H2 type	9818.XP_007956381.1	2,70E-27	C2H2-type zinc finger
g17493_ab_initio	PF00096.26	6,60E-06	Zinc finger, C2H2 type	6211.A0A068YED9	7,90E-52	Transcription factor
g19768_ab_initio	PF00096.26	0,00018	Zinc finger, C2H2 type	6211.A0A068Y1C8	2,40E-73	ATPase activity, coupled to transmembrane movement of substances
g20959_schisto	PF00096.26	0,006	Zinc finger, C2H2 type	6211.A0A068Y1C8	3,80E-90	ATPase activity, coupled to transmembrane movement of substances
g20960_schisto	PF00096.26	9,30E-08	Zinc finger, C2H2 type	6211.A0A068Y1C8	1,10E-85	ATPase activity, coupled to transmembrane movement of substances
g21743_schisto	PF00096.26	2,00E-05	Zinc finger, C2H2 type	6211.A0A068YN71	1,20E-11	zinc finger
g23548_schisto	PF00096.26	2,20E-06	Zinc finger, C2H2 type	6211.A0A068Y1K9	5,80E-28	Ras responsive element binding protein
g23877_schisto	PF00096.26	4,90E-15	Zinc finger, C2H2 type	6183.Smp_015840.1	2,80E-122	nucleic acid binding
g25451_schisto	PF00096.26	4,80E-10	Zinc finger, C2H2 type	51337.XP_004662072.1	8,70E-12	leucine rich region
g26462_schisto	PF00096.26	1,30E-11	Zinc finger, C2H2 type	6211.A0A068Y6E2	1,70E-19	zinc finger protein 157
g26599_schisto	PF00096.26	3,80E-11	Zinc finger, C2H2 type	6183.Smp_145470.1	1,40E-49	zinc finger
g26883_schisto	PF00096.26	5,50E-15	Zinc finger, C2H2 type	6183.Smp_147010.1	1,30E-52	nucleic acid binding
g27563_schisto	PF00096.26	2,80E-08	Zinc finger, C2H2 type	30611.ENSOGAP00000017123	4,30E-26	Zic family member 5
g28076_schisto	PF00096.26	5,80E-14	Zinc finger, C2H2 type	6211.A0A068YCQ8	1,30E-35	early growth response
g28500_schisto	PF00096.26	9,30E-15	Zinc finger, C2H2 type	6211.A0A068Y420	1,30E-51	Zinc finger, C2H2 type
g8695_ab_initio	PF00098.23	5,70E-25	Zinc knuckle	6183.Smp_169140.1	1,00E-33	chromo shadow domain binding
g15482_schisto	PF00098.23	0,00013	Zinc knuckle	6211.A0A068XX66	4,00E-20	Cleavage and polyadenylation
g20276_ab_initio	PF00098.23	1,30E-24	Zinc knuckle	9940.ENSOARP00000003815	9,00E-12	Cellular nucleic acid-binding
g1067_schisto	PF00102.27	1,90E-22	Protein-tyrosine phosphatase	6183.Smp_134180.1	1,10E-29	protein tyrosine phosphatase activity
g1068_schisto	PF00102.27	4,00E-14	Protein-tyrosine phosphatase	6211.A0A068Y9W7	4,20E-45	protein tyrosine phosphatase activity
g1497_ab_initio	PF00102.27	0,0031	Protein-tyrosine phosphatase	6211.A0A068Y5K5	5,50E-12	protein tyrosine phosphatase activity
g3709_schisto	PF00102.27	1,50E-17	Protein-tyrosine phosphatase	6211.A0A068YED1	2,40E-20	protein tyrosine phosphatase activity
g3710_schisto	PF00102.27	2,70E-14	Protein-tyrosine phosphatase	6211.A0A068YED1	5,70E-16	protein tyrosine phosphatase activity
g3711_schisto	PF00102.27	2,30E-26	Protein-tyrosine phosphatase	6211.A0A068YED1	9,70E-44	protein tyrosine phosphatase activity
g5477_ab_initio	PF00102.27	1,10E-33	Protein-tyrosine phosphatase	6211.A0A087VX41	3,70E-142	protein tyrosine phosphatase activity
g5503_schisto	PF00102.27	3,50E-11	Protein-tyrosine phosphatase	6211.A0A068YLZ2	4,40E-09	Protein tyrosine phosphatase, catalytic domain
g5943_ab_initio	PF00102.27	5,20E-31	Protein-tyrosine phosphatase	6211.A0A087VZB5	3,30E-111	positive regulation of phosphorylation of RNA polymerase II C-terminal domain
g6622_ab_initio	PF00102.27	1,40E-23	Protein-tyrosine phosphatase	6211.A0A068YED1	5,40E-27	protein tyrosine phosphatase activity
g6623_ab_initio	PF00102.27	2,20E-26	Protein-tyrosine phosphatase	6211.A0A068YED1	1,30E-43	protein tyrosine phosphatase activity
g8091_ab_initio	PF00102.27	4,90E-25	Protein-tyrosine phosphatase	6211.A0A068Y9W7	9,80E-217	protein tyrosine phosphatase activity
g11451_schisto	PF00102.27	4,20E-34	Protein-tyrosine phosphatase	6211.A0A068YB25	1,40E-119	protein tyrosine phosphatase activity
g11927_ab_initio	PF00102.27	2,00E-33	Protein-tyrosine phosphatase	6211.A0A068YB25	1,30E-124	protein tyrosine phosphatase activity
g13211_ab_initio	PF00102.27	8,50E-20	Protein-tyrosine phosphatase	6211.A0A068YK97	5,80E-16	protein tyrosine phosphatase activity
g15474_ab_initio	PF00102.27	4,40E-59	Protein-tyrosine phosphatase	6211.A0A087VYF3	1,40E-99	protein tyrosine phosphatase activity
g16245_schisto	PF00102.27	2,10E-23	Protein-tyrosine phosphatase	6211.A0A068YDX6	5,40E-26	protein tyrosine phosphatase activity
g17617_schisto	PF00102.27	4,40E-10	Protein-tyrosine phosphatase	6211.A0A068YC58	1,80E-15	protein tyrosine phosphatase activity
g19550_ab_initio	PF00102.27	3,10E-82	Protein-tyrosine phosphatase	6211.A0A087W178	1,60E-140	protein tyrosine phosphatase activity
g19832_schisto	PF00102.27	8,90E-05	Protein-tyrosine phosphatase	6211.A0A087W178	1,60E-12	protein tyrosine phosphatase activity
g19833_schisto	PF00102.27	4,40E-09	Protein-tyrosine phosphatase	6183.Smp_169380.1	2,20E-28	protein tyrosine phosphatase activity
g20276_schisto	PF00102.27	2,80E-07	Protein-tyrosine phosphatase	6211.A0A087VYF3	1,10E-11	protein tyrosine phosphatase activity
g21236_schisto	PF00102.27	1,90E-10	Protein-tyrosine phosphatase	6183.Smp_035390.1	4,00E-26	protein tyrosine phosphatase activity
g21939_ab_initio	PF00102.27	1,50E-10	Protein-tyrosine phosphatase	6211.A0A068Y2S9	2,80E-29	protein tyrosine phosphatase activity
g22450_schisto	PF00102.27	4,40E-15	Protein-tyrosine phosphatase	6211.A0A087VX41	5,70E-21	protein tyrosine phosphatase activity
g22451_schisto	PF00102.27	1,80E-49	Protein-tyrosine phosphatase	6211.A0A087VX41	1,40E-71	protein tyrosine phosphatase activity
g22452_schisto	PF00102.27	6,10E-15	Protein-tyrosine phosphatase	6211.A0A087VX41	1,00E-32	protein tyrosine phosphatase activity
g22453_schisto	PF00102.27	6,70E-18	Protein-tyrosine phosphatase	6211.A0A087VX41	5,30E-36	protein tyrosine phosphatase activity
g22454_schisto	PF00102.27	1,00E-13	Protein-tyrosine phosphatase	6211.A0A087VX41	2,40E-44	protein tyrosine phosphatase activity
g24549_schisto	PF00102.27	2,60E-07	Protein-tyrosine phosphatase	6211.A0A068YGA5	5,60E-24	protein tyrosine phosphatase activity
g24550_schisto	PF00102.27	6,20E-20	Protein-tyrosine phosphatase	6211.A0A068YGA5	8,90E-23	protein tyrosine phosphatase activity
g24551_schisto	PF00102.27	2,90E-08	Protein-tyrosine phosphatase	6211.A0A068YGA5	2,10E-18	protein tyrosine phosphatase activity
g29443_schisto	PF00102.27	6,80E-11	Protein-tyrosine phosphatase	6211.A0A068YFY5	4,80E-08	protein tyrosine phosphatase activity
g376_ab_initio	PF00104.30	2,20E-22	Ligand-binding domain of nuclear hormone receptor	6211.A0A068YEB6	2,20E-165	c4 zinc finger in nuclear hormone receptors
g2155_schisto	PF00104.30	3,30E-10	Ligand-binding domain of nuclear hormone receptor	6211.A0A068YEB6	4,20E-52	c4 zinc finger in nuclear hormone receptors
g2156_schisto	PF00104.30	2,00E-11	Ligand-binding domain of nuclear hormone receptor	6211.A0A068YEB6	4,70E-49	c4 zinc finger in nuclear hormone receptors
g3331_schisto	PF00104.30	1,50E-09	Ligand-binding domain of nuclear hormone receptor	6183.Smp_174260.1	3,20E-43	thyroid hormone receptor activity
g11750_ab_initio	PF00104.30	7,00E-06	Ligand-binding domain of nuclear hormone receptor	6211.A0A087W1Q9	3,00E-29	c4 zinc finger in nuclear hormone receptors
g14888_ab_initio	PF00104.30	7,10E-06	Ligand-binding domain of nuclear hormone receptor	6183.Smp_000340.1	1,10E-32	Ligand binding domain of hormone receptors
g16028_schisto	PF00104.30	6,10E-06	Ligand-binding domain of nuclear hormone receptor	6183.Smp_000340.1	6,20E-26	Ligand binding domain of hormone receptors
g26988_schisto	PF00104.30	8,20E-08	Ligand-binding domain of nuclear hormone receptor	6183.Smp_097700.1	2,70E-12	9-cis retinoic acid receptor activity
g26989_schisto	PF00104.30	7,50E-07	Ligand-binding domain of nuclear hormone receptor	6183.Smp_097700.1	2,60E-21	9-cis retinoic acid receptor activity
g28_schisto	PF00105.18	2,00E-26	Zinc finger, C4 type (two domains)	6183.Smp_105090.1	5,20E-28	steroid hormone receptor activity
g726_ab_initio	PF00105.18	1,50E-27	Zinc finger, C4 type (two domains)	6183.Smp_174260.1	1,60E-61	thyroid hormone receptor activity
g1610_schisto	PF00105.18	3,20E-09	Zinc finger, C4 type (two domains)	6211.A0A068YCW2	5,70E-10	response to corticotropin-releasing hormone
g2368_schisto	PF00105.18	1,50E-29	Zinc finger, C4 type (two domains)	72004.XP_005893912.1	1,20E-32	nuclear receptor subfamily 2, group F, member
g3026_ab_initio	PF00105.18	2,50E-28	Zinc finger, C4 type (two domains)	6183.Smp_097700.1	1,00E-83	9-cis retinoic acid receptor activity
g3195_schisto	PF00105.18	8,20E-10	Zinc finger, C4 type (two domains)	6183.Smp_212440.1	1,20E-12	c4 zinc finger in nuclear hormone receptors
g4790_ab_initio	PF00105.18	2,70E-09	Zinc finger, C4 type (two domains)	6183.Smp_212440.1	1,40E-12	c4 zinc finger in nuclear hormone receptors
g5366_ab_initio	PF00105.18	8,60E-14	Zinc finger, C4 type (two domains)	43151.ADAC006988-PA	6,30E-15	Ligand binding domain of hormone receptors
g6499_ab_initio	PF00105.18	0,0015	Zinc finger, C4 type (two domains)	6211.A0A068YCW2	1,30E-62	response to corticotropin-releasing hormone
g8237_schisto	PF00105.18	0,00015	Zinc finger, C4 type (two domains)	6211.A0A068Y2L3	6,40E-19	zinc ion binding
g9396_schisto	PF00105.18	1,40E-08	Zinc finger, C4 type (two domains)	6211.A0A068XYP2	5,10E-14	c4 zinc finger in nuclear hormone receptors
g10482_ab_initio	PF00105.18	2,90E-25	Zinc finger, C4 type (two domains)	6183.Smp_105090.1	2,10E-27	steroid hormone receptor activity
g11754_ab_initio	PF00105.18	3,00E-05	Zinc finger, C4 type (two domains)	6211.A0A087W1Q9	6,40E-22	c4 zinc finger in nuclear hormone receptors
g16022_schisto	PF00105.18	1,20E-10	Zinc finger, C4 type (two domains)	6183.Smp_000340.1	4,90E-11	Ligand binding domain of hormone receptors
g26986_schisto	PF00105.18	2,60E-29	Zinc finger, C4 type (two domains)	32264.tetur31g01930.1	2,70E-24	binding. It is involved in the biological process described with
g593_schisto	PF00106.25	6,10E-18	short chain dehydrogenase	6211.A0A068Y1W2	4,90E-27	Belongs to the short-chain dehydrogenases reductases (SDR) family
g594_schisto	PF00106.25	1,10E-12	short chain dehydrogenase	6211.A0A068Y1W2	3,60E-31	Belongs to the short-chain dehydrogenases reductases (SDR) family
g788_ab_initio	PF00106.25	2,40E-13	short chain dehydrogenase	6211.A0A068YKK2	1,60E-84	sepiapterin reductase
g2996_ab_initio	PF00106.25	1,60E-16	short chain dehydrogenase	6211.A0A087VYN5	2,10E-17	3-keto-sphinganine metabolic process
g4777_schisto	PF00106.25	2,10E-06	short chain dehydrogenase	6211.A0A068XWW4	1,50E-20	Dehydrogenase reductase SDR family member
g4863_ab_initio	PF00106.25	6,90E-15	short chain dehydrogenase	6211.A0A068Y2P2	1,70E-50	Belongs to the short-chain dehydrogenases reductases (SDR) family
g6384_ab_initio	PF00106.25	9,10E-06	short chain dehydrogenase	6211.A0A068Y2U7	3,60E-102	oxidation-reduction process
g6702_schisto	PF00106.25	7,00E-21	short chain dehydrogenase	1123257.AUFV01000008_gene744	3,40E-37	dehydrogenase
g6703_schisto	PF00106.25	0,00013	short chain dehydrogenase	215803.DB30_4349	5,70E-32	Enoyl-(Acyl carrier protein) reductase
g6791_ab_initio	PF00106.25	1,20E-10	short chain dehydrogenase	6211.A0A068XWW4	5,10E-72	Dehydrogenase reductase SDR family member
g7169_schisto	PF00106.25	2,60E-09	short chain dehydrogenase	6183.Smp_203950.1	3,40E-16	Belongs to the short-chain dehydrogenases reductases (SDR) family
g7508_schisto	PF00106.25	5,40E-06	short chain dehydrogenase	6211.A0A068XWW4	1,50E-38	Dehydrogenase reductase SDR family member
g7509_schisto	PF00106.25	2,40E-05	short chain dehydrogenase	6211.A0A068XWW4	1,80E-18	Dehydrogenase reductase SDR family member
g8647_ab_initio	PF00106.25	3,20E-13	short chain dehydrogenase	6211.A0A068XWW4	5,30E-84	Dehydrogenase reductase SDR family member
g11604_schisto	PF00106.25	9,70E-05	short chain dehydrogenase	6183.Smp_078600.1	2,00E-32	Belongs to the short-chain dehydrogenases reductases (SDR) family
g12940_schisto	PF00106.25	8,10E-14	short chain dehydrogenase	6211.A0A068YKK2	6,10E-94	sepiapterin reductase
g14493_schisto	PF00106.25	1,70E-05	short chain dehydrogenase	6211.A0A068Y493	2,50E-16	Belongs to the short-chain dehydrogenases reductases (SDR) family
g18432_schisto	PF00106.25	1,40E-13	short chain dehydrogenase	6326.BUX.s01147.23	7,30E-12	Belongs to the short-chain dehydrogenases reductases (SDR) family
g18433_schisto	PF00106.25	5,20E-19	short chain dehydrogenase	6211.A0A068XUS7	2,00E-25	Belongs to the short-chain dehydrogenases reductases (SDR) family
g18434_schisto	PF00106.25	2,80E-12	short chain dehydrogenase	6183.Smp_084570.1	1,40E-16	3-oxo-lignoceroyl-CoA reductase activity
g18469_schisto	PF00106.25	3,50E-13	short chain dehydrogenase	6211.A0A068Y2P2	1,10E-24	Belongs to the short-chain dehydrogenases reductases (SDR) family
g18470_schisto	PF00106.25	1,70E-10	short chain dehydrogenase	6211.A0A068Y2P2	1,60E-36	Belongs to the short-chain dehydrogenases reductases (SDR) family
g19125_ab_initio	PF00106.25	2,90E-08	short chain dehydrogenase	7918.ENSLOCP00000016540	2,00E-11	retinol dehydrogenase
g19157_ab_initio	PF00106.25	8,60E-19	short chain dehydrogenase	6211.A0A068XUS7	8,00E-16	Belongs to the short-chain dehydrogenases reductases (SDR) family
g19985_schisto	PF00106.25	1,80E-06	short chain dehydrogenase	6211.A0A087VXU9	5,60E-34	Belongs to the short-chain dehydrogenases reductases (SDR) family
g20316_schisto	PF00106.25	1,40E-13	short chain dehydrogenase	6326.BUX.s01147.23	7,30E-12	Belongs to the short-chain dehydrogenases reductases (SDR) family
g20957_ab_initio	PF00106.25	7,10E-36	short chain dehydrogenase	6211.A0A068XUS7	3,10E-41	Belongs to the short-chain dehydrogenases reductases (SDR) family
g21813_schisto	PF00106.25	1,10E-11	short chain dehydrogenase	6211.A0A068YIU0	4,40E-20	NADP-retinol dehydrogenase activity
g22140_schisto	PF00106.25	2,10E-13	short chain dehydrogenase	6211.A0A087VYH2	3,40E-29	15-hydroxyprostaglandin dehydrogenase (NADP+) activity
g22763_schisto	PF00106.25	2,10E-05	short chain dehydrogenase	6211.A0A068Y2U7	1,10E-61	oxidation-reduction process
g8466_schisto	PF00108.23	1,20E-14	Thiolase, N-terminal domain	6211.A0A068YIR7	8,20E-36	Acetyl-CoA acetyltransferase
g15660_schisto	PF00108.23	9,10E-11	Thiolase, N-terminal domain	126957.SMAR006925-PA	1,30E-27	Transferase activity, transferring acyl groups other than amino-acyl groups. It is involved in the biological process described with metabolic process
g15661_schisto	PF00108.23	2,40E-14	Thiolase, N-terminal domain	38654.XP_006032421.1	3,50E-20	trifunctional enzyme subunit beta, mitochondrial
g6513_ab_initio	PF00109.26	2,80E-18	Beta-ketoacyl synthase, N-terminal domain	6211.A0A068YEZ9	8,90E-24	3-oxoacyl-[acyl-carrier-protein] synthase activity
g16488_schisto	PF00109.26	0,00019	Beta-ketoacyl synthase, N-terminal domain	6211.A0A068YEZ9	1,20E-20	3-oxoacyl-[acyl-carrier-protein] synthase activity
g16489_schisto	PF00109.26	6,10E-11	Beta-ketoacyl synthase, N-terminal domain	6183.Smp_009150.1	1,90E-19	3-oxoacyl-[acyl-carrier-protein] synthase activity
g2428_schisto	PF00110.19	3,70E-12	wnt family. involved in intercellular signalling during development	6211.A0A068Y570	1,20E-22	Ligand for members of the frizzled family of seven transmembrane receptors
g2430_schisto	PF00110.19	3,80E-08	wnt family. involved in intercellular signalling during development	6183.Smp_167140.1	2,80E-09	Ligand for members of the frizzled family of seven transmembrane receptors
g2431_schisto	PF00110.19	9,80E-24	wnt family. involved in intercellular signalling during development	6211.A0A068Y570	1,00E-22	Ligand for members of the frizzled family of seven transmembrane receptors
g2984_ab_initio	PF00110.19	5,00E-07	wnt family. involved in intercellular signalling during development	6211.A0A087VYR5	5,50E-18	mediolateral intercalation
g6712_schisto	PF00110.19	2,00E-08	wnt family. involved in intercellular signalling during development	6211.A0A087VYR5	3,80E-21	mediolateral intercalation
g7214_ab_initio	PF00110.19	4,30E-08	wnt family. involved in intercellular signalling during development	6211.A0A068YDQ3	1,30E-33	mediolateral intercalation
g7385_ab_initio	PF00110.19	1,40E-17	wnt family. involved in intercellular signalling during development	6211.A0A068YDS7	7,80E-26	Ligand for members of the frizzled family of seven transmembrane receptors
g7387_ab_initio	PF00110.19	2,80E-27	wnt family. involved in intercellular signalling during development	6211.A0A068YDS7	1,70E-44	Ligand for members of the frizzled family of seven transmembrane receptors
g9011_schisto	PF00110.19	4,10E-11	wnt family. involved in intercellular signalling during development	6211.A0A087W0U0	2,30E-50	Ligand for members of the frizzled family of seven transmembrane receptors
g9015_schisto	PF00110.19	2,20E-44	wnt family. involved in intercellular signalling during development	6211.A0A087W0U0	5,70E-55	Ligand for members of the frizzled family of seven transmembrane receptors
g9412_schisto	PF00110.19	5,40E-23	wnt family. involved in intercellular signalling during development	6211.A0A068Y201	2,30E-34	midbrain-hindbrain boundary maturation
g9413_schisto	PF00110.19	9,10E-31	wnt family. involved in intercellular signalling during development	6211.A0A068Y201	3,60E-41	midbrain-hindbrain boundary maturation
g9739_ab_initio	PF00110.19	3,60E-26	wnt family. involved in intercellular signalling during development	6211.A0A087W0U0	1,40E-34	Ligand for members of the frizzled family of seven transmembrane receptors
g19030_ab_initio	PF00110.19	3,10E-19	wnt family. involved in intercellular signalling during development	6211.A0A068Y201	4,30E-31	midbrain-hindbrain boundary maturation
g19498_ab_initio	PF00110.19	5,40E-30	wnt family. involved in intercellular signalling during development	6211.A0A068Y570	3,10E-45	Ligand for members of the frizzled family of seven transmembrane receptors
g23634_schisto	PF00110.19	2,40E-11	wnt family. involved in intercellular signalling during development	6211.A0A068YDS7	3,70E-34	Ligand for members of the frizzled family of seven transmembrane receptors
g3453_ab_initio	PF00112.23	2,90E-23	Papain family cysteine protease	192875.XP_004347262.1	1,10E-29	cysteine-type endopeptidase activity
g4304_schisto	PF00112.23	1,00E-27	Papain family cysteine protease	7070.TC002952-PA	5,60E-40	Belongs to the peptidase C1 family
g5764_ab_initio	PF00112.23	6,60E-61	Papain family cysteine protease	6211.E9RH14	7,20E-115	cysteine-type peptidase activity
g7143_ab_initio	PF00112.23	1,30E-36	Papain family cysteine protease	6183.Smp_019030.1	7,20E-63	cysteine-type peptidase activity
g7198_schisto	PF00112.23	3,00E-05	Papain family cysteine protease	7739.XP_002588440.1	4,60E-16	cysteine-type endopeptidase activity
g8424_ab_initio	PF00112.23	0,0094	Papain family cysteine protease	6183.Smp_019030.1	6,40E-07	cysteine-type peptidase activity
g10821_schisto	PF00112.23	1,30E-51	Papain family cysteine protease	6211.A0A068Y344	2,10E-67	cysteine-type endopeptidase activity
g11246_ab_initio	PF00112.23	4,90E-40	Papain family cysteine protease	6211.A0A068Y344	4,60E-34	cysteine-type endopeptidase activity
g20295_ab_initio	PF00112.23	6,00E-42	Papain family cysteine protease	7070.TC002952-PA	2,70E-59	Belongs to the peptidase C1 family
g23561_schisto	PF00112.23	1,50E-20	Papain family cysteine protease	6211.A0A068YB31	6,40E-18	cysteine-type endopeptidase activity
g9854_schisto	PF00113.22	2,20E-125	Enolase, C-terminal TIM barrel domain	6211.A0A068Y6F2	2,80E-121	enolase 2
g13849_schisto	PF00113.22	1,30E-150	Enolase, C-terminal TIM barrel domain	6211.A0A087W0I0	1,80E-197	enolase 2
g17397_ab_initio	PF00113.22	2,10E-151	Enolase, C-terminal TIM barrel domain	6211.A0A068Y6F2	1,40E-183	enolase 2
g7435_ab_initio	PF00117.28	2,70E-18	Glutamine amidotransferase class-I	6211.A0A068YC96	1,10E-58	Catalyzes the ATP-dependent amination of UTP to CTP with either L-glutamine or ammonia as the source of nitrogen
g1482_ab_initio	PF00118.24	4,30E-41	TCP-1/cpn60 chaperonin family	6211.A0A068YAK1	2,30E-196	cristae formation
g4140_ab_initio	PF00118.24	2,20E-77	TCP-1/cpn60 chaperonin family	6183.Smp_008545.1	6,70E-196	protein import into mitochondrial intermembrane space
g7297_schisto	PF00118.24	1,80E-42	TCP-1/cpn60 chaperonin family	6211.A0A068XUP7	2,60E-140	protein import into mitochondrial intermembrane space
g7298_schisto	PF00118.24	9,60E-31	TCP-1/cpn60 chaperonin family	6183.Smp_008545.1	1,30E-86	protein import into mitochondrial intermembrane space
g21225_schisto	PF00118.24	5,30E-43	TCP-1/cpn60 chaperonin family	6211.A0A068Y534	2,40E-79	G-protein beta-subunit binding
g21226_schisto	PF00118.24	9,10E-73	TCP-1/cpn60 chaperonin family	6211.A0A068Y534	2,40E-123	G-protein beta-subunit binding
g21401_ab_initio	PF00118.24	5,70E-50	TCP-1/cpn60 chaperonin family	6211.A0A077RCZ4	4,50E-93	assists the folding of proteins upon ATP hydrolysis
g22788_schisto	PF00118.24	1,00E-46	TCP-1/cpn60 chaperonin family	6211.A0A068YAT9	3,00E-59	unfolded protein binding
g23019_schisto	PF00118.24	1,10E-43	TCP-1/cpn60 chaperonin family	6211.A0A068Y3Z8	1,50E-72	chaperone mediated protein folding independent of cofactor
g23021_schisto	PF00118.24	4,40E-30	TCP-1/cpn60 chaperonin family	6211.A0A068YGI4	1,30E-45	protein binding involved in protein folding
g26044_schisto	PF00118.24	1,20E-51	TCP-1/cpn60 chaperonin family	6211.A0A068YEM2	7,90E-65	translocation of peptides or proteins into other organism involved in symbiotic interaction
g28247_schisto	PF00118.24	3,30E-82	TCP-1/cpn60 chaperonin family	6211.A0A077RCZ4	3,60E-154	assists the folding of proteins upon ATP hydrolysis
g28248_schisto	PF00118.24	2,40E-17	TCP-1/cpn60 chaperonin family	6211.A0A077RCZ4	2,30E-30	assists the folding of proteins upon ATP hydrolysis
g28527_schisto	PF00118.24	9,60E-22	TCP-1/cpn60 chaperonin family	6211.A0A068Y841	2,10E-30	unfolded protein binding
g8375_ab_initio	PF00120.24	2,30E-18	Glutamine synthetase, catalytic domain	6211.A0A068YI65	2,00E-164	glutamine biosynthetic process
g12595_schisto	PF00120.24	2,20E-11	Glutamine synthetase, catalytic domain	6211.A0A068YI65	2,40E-70	glutamine biosynthetic process
g1117_ab_initio	PF00122.20	3,90E-08	E1-E2 ATPase	6211.A0A068XUQ1	2,40E-23	calcium-transporting ATPase activity
g6372_ab_initio	PF00122.20	2,20E-15	E1-E2 ATPase	6211.A0A068YDN3	4,20E-60	calcium-transporting ATPase activity
g6415_ab_initio	PF00122.20	1,40E-22	E1-E2 ATPase	6211.A0A068Y3C0	1,70E-40	Cation-transporting atpase
g14444_schisto	PF00122.20	1,50E-07	E1-E2 ATPase	6211.A0A068Y3C0	1,00E-20	Cation-transporting atpase
g20662_ab_initio	PF00122.20	2,70E-07	E1-E2 ATPase	6211.A0A068Y6V4	1,70E-107	Belongs to the cation transport ATPase (P-type) (TC 3.A.3) family. Type IV subfamily
g257_ab_initio	PF00125.24	2,00E-17	Core histone H2A/H2B/H3/H4	6211.A0A087VX02	2,40E-51	protein heterodimerization activity
g434_ab_initio	PF00125.24	1,70E-06	Core histone H2A/H2B/H3/H4	10042.XP_006972737.1	7,00E-17	protein heterodimerization activity
g4993_ab_initio	PF00125.24	3,10E-11	Core histone H2A/H2B/H3/H4	6211.A0A068XZ67	9,20E-70	germ cell-less
g10557_ab_initio	PF00125.24	9,80E-53	Core histone H2A/H2B/H3/H4	3659.XP_004136113.1	2,10E-63	protein heterodimerization activity
g11407_schisto	PF00125.24	1,60E-53	Core histone H2A/H2B/H3/H4	6183.Smp_074610.1	1,30E-64	protein heterodimerization activity
g13306_ab_initio	PF00125.24	1,70E-37	Core histone H2A/H2B/H3/H4	7955.ENSDARP00000126712	3,50E-74	Histone H2B
g15258_schisto	PF00125.24	3,80E-21	Core histone H2A/H2B/H3/H4	6211.U6HHF6	4,50E-52	protein heterodimerization activity
g17792_schisto	PF00125.24	1,20E-10	Core histone H2A/H2B/H3/H4	6211.A0A068XWT9	4,00E-27	protein heterodimerization activity
g18984_ab_initio	PF00125.24	4,80E-22	Core histone H2A/H2B/H3/H4	6211.U6HG83	3,60E-50	protein heterodimerization activity
g21411_schisto	PF00125.24	7,40E-54	Core histone H2A/H2B/H3/H4	6183.Smp_082240.1	1,50E-65	protein heterodimerization activity
g28875_schisto	PF00125.24	2,20E-09	Core histone H2A/H2B/H3/H4	7234.FBpp0180775	5,90E-24	protein heterodimerization activity
g6185_schisto	PF00126.27	0,0078	Bacterial regulatory helix-turn-helix protein, lysR family	6211.A0A068Y6D0	6,30E-12	Protein of unknown function (DUF229)
g122_schisto	PF00130.22	1,90E-06	Phorbol esters/diacylglycerol binding domain (C1 domain)	6211.A0A068Y5Y9	2,90E-24	calcium-independent protein kinase C activity
g3830_ab_initio	PF00130.22	6,10E-05	Phorbol esters/diacylglycerol binding domain (C1 domain)	6211.A0A068YLY0	1,40E-23	diacylglycerol binding
g4991_schisto	PF00130.22	3,70E-13	Phorbol esters/diacylglycerol binding domain (C1 domain)	6211.A0A068YLY0	2,10E-38	diacylglycerol binding
g6830_schisto	PF00130.22	1,30E-07	Phorbol esters/diacylglycerol binding domain (C1 domain)	6211.A0A087W1A1	1,90E-16	phorbol ester receptor activity
g21958_ab_initio	PF00130.22	7,10E-08	Phorbol esters/diacylglycerol binding domain (C1 domain)	6211.A0A087W163	3,50E-13	actin cytoskeleton reorganization
g24468_schisto	PF00130.22	2,80E-05	Phorbol esters/diacylglycerol binding domain (C1 domain)	6211.A0A087W163	1,20E-11	actin cytoskeleton reorganization
g2869_schisto	PF00132.24	3,60E-11	Bacterial transferase hexapeptide (six repeats)	6211.A0A068YLY1	8,00E-44	Translation initiation factor
g4527_ab_initio	PF00132.24	8,90E-06	Bacterial transferase hexapeptide (six repeats)	6183.Smp_048240.1	4,20E-42	Mannose-1-phosphate guanyltransferase
g8478_schisto	PF00132.24	1,20E-09	Bacterial transferase hexapeptide (six repeats)	6500.XP_005096530.1	2,10E-49	Dynactin subunit 5
g21647_ab_initio	PF00132.24	5,00E-05	Bacterial transferase hexapeptide (six repeats)	6500.XP_005096530.1	3,60E-25	Dynactin subunit 5
g27412_schisto	PF00132.24	2,10E-06	Bacterial transferase hexapeptide (six repeats)	6183.Smp_048240.1	8,40E-36	Mannose-1-phosphate guanyltransferase
g4719_ab_initio	PF00133.22	3,10E-87	tRNA synthetases class I (I, L, M and V)	6211.A0A068Y063	2,00E-190	Belongs to the class-I aminoacyl-tRNA synthetase family
g5981_schisto	PF00133.22	1,10E-15	tRNA synthetases class I (I, L, M and V)	6211.A0A068Y0I6	1,50E-28	valyl-tRNA aminoacylation
g5982_schisto	PF00133.22	3,00E-26	tRNA synthetases class I (I, L, M and V)	6211.A0A068Y0I6	1,30E-38	valyl-tRNA aminoacylation
g5983_schisto	PF00133.22	3,00E-42	tRNA synthetases class I (I, L, M and V)	6211.A0A068Y0I6	4,80E-53	valyl-tRNA aminoacylation
g10520_ab_initio	PF00133.22	0,00011	tRNA synthetases class I (I, L, M and V)	6211.A0A068Y933	1,70E-33	Belongs to the class-I aminoacyl-tRNA synthetase family
g14854_schisto	PF00133.22	1,10E-09	tRNA synthetases class I (I, L, M and V)	12957.ACEP19493-PA	9,70E-25	Anticodon-binding domain of tRNA
g14855_schisto	PF00133.22	8,00E-30	tRNA synthetases class I (I, L, M and V)	6211.A0A068Y063	2,10E-46	Belongs to the class-I aminoacyl-tRNA synthetase family
g14856_schisto	PF00133.22	2,10E-82	tRNA synthetases class I (I, L, M and V)	6183.Smp_041600.1	1,30E-105	Belongs to the class-I aminoacyl-tRNA synthetase family
g15242_ab_initio	PF00133.22	1,50E-49	tRNA synthetases class I (I, L, M and V)	6211.A0A068Y4B2	1,30E-84	valyl-tRNA aminoacylation
g17402_schisto	PF00134.23	4,60E-14	Cyclin, N-terminal domain	6183.Smp_047620.1	3,40E-32	Belongs to the cyclin family
g19698_ab_initio	PF00134.23	9,70E-13	Cyclin, N-terminal domain	6211.A0A068Y0G6	3,30E-48	Belongs to the cyclin family
g19800_schisto	PF00134.23	4,70E-06	Cyclin, N-terminal domain	6183.Smp_076560.3	4,10E-70	positive regulation of phosphorylation of RNA polymerase II C-terminal domain
g22201_schisto	PF00134.23	4,70E-13	Cyclin, N-terminal domain	6211.A0A068Y0G6	2,60E-48	Belongs to the cyclin family
g2766_schisto	PF00135.28	8,90E-25	Carboxylesterase family	6211.A0A068Y5F4	1,10E-40	Belongs to the type-B carboxylesterase lipase family
g3484_schisto	PF00135.28	1,20E-27	Carboxylesterase family	6211.A0A068YI95	6,30E-103	carboxylic ester hydrolase activity
g4739_schisto	PF00135.28	5,00E-14	Carboxylesterase family	6211.A0A068XT36	6,40E-22	Carboxylesterase family
g6563_ab_initio	PF00135.28	3,20E-13	Carboxylesterase family	6211.A0A068YF54	1,40E-10	neurexin family protein binding
g6564_ab_initio	PF00135.28	2,50E-07	Carboxylesterase family	6211.A0A068YF54	1,20E-26	neurexin family protein binding
g7905_schisto	PF00135.28	6,10E-62	Carboxylesterase family	6211.A0A068YES8	7,70E-51	Belongs to the type-B carboxylesterase lipase family
g9007_schisto	PF00135.28	3,30E-37	Carboxylesterase family	6211.A0A068YES8	6,30E-67	Belongs to the type-B carboxylesterase lipase family
g9008_schisto	PF00135.28	8,40E-34	Carboxylesterase family	6211.A0A068YES8	3,70E-33	Belongs to the type-B carboxylesterase lipase family
g12402_ab_initio	PF00135.28	3,50E-34	Carboxylesterase family	6211.A0A068YES8	5,30E-55	Belongs to the type-B carboxylesterase lipase family
g13388_ab_initio	PF00135.28	5,10E-29	Carboxylesterase family	6211.A0A068YF54	6,10E-39	neurexin family protein binding
g13807_schisto	PF00135.28	4,70E-21	Carboxylesterase family	6211.A0A087VYA5	4,50E-20	Carboxylesterase family
g14850_ab_initio	PF00135.28	1,50E-59	Carboxylesterase family	6211.A0A068YES8	6,10E-65	Belongs to the type-B carboxylesterase lipase family
g14884_ab_initio	PF00135.28	9,90E-37	Carboxylesterase family	6211.A0A068Y5F4	1,50E-94	Belongs to the type-B carboxylesterase lipase family
g15559_schisto	PF00135.28	5,90E-85	Carboxylesterase family	6211.A0A068YES8	7,10E-70	Belongs to the type-B carboxylesterase lipase family
g15560_schisto	PF00135.28	2,00E-15	Carboxylesterase family	6211.A0A068YES8	7,30E-37	Belongs to the type-B carboxylesterase lipase family
g16022_ab_initio	PF00135.28	2,50E-24	Carboxylesterase family	6211.A0A068YAG1	5,60E-33	carboxylic ester hydrolase activity
g16354_schisto	PF00135.28	1,20E-14	Carboxylesterase family	32264.tetur04g02550.1	1,50E-10	postsynaptic membrane assembly
g16355_schisto	PF00135.28	8,70E-08	Carboxylesterase family	6211.A0A068YF54	8,90E-25	neurexin family protein binding
g16649_schisto	PF00135.28	7,80E-87	Carboxylesterase family	6211.A0A068YES8	1,70E-70	Belongs to the type-B carboxylesterase lipase family
g16650_schisto	PF00135.28	7,50E-08	Carboxylesterase family	6211.A0A068YES8	2,20E-17	Belongs to the type-B carboxylesterase lipase family
g23637_schisto	PF00135.28	2,90E-88	Carboxylesterase family	6211.A0A068YES8	2,30E-80	Belongs to the type-B carboxylesterase lipase family
g26722_schisto	PF00135.28	2,50E-32	Carboxylesterase family	6211.A0A087VYA5	1,10E-101	Carboxylesterase family
g27569_schisto	PF00135.28	2,30E-26	Carboxylesterase family	6211.A0A068YAG1	3,70E-65	carboxylic ester hydrolase activity
g2631_ab_initio	PF00136.21	7,70E-38	DNA polymerase family B	6211.A0A087VZB1	1,20E-78	DNA-directed DNA polymerase activity
g2743_ab_initio	PF00136.21	1,50E-10	DNA polymerase family B	6211.A0A068Y6G2	4,90E-69	DNA replication proofreading
g2744_ab_initio	PF00136.21	4,10E-24	DNA polymerase family B	6211.A0A068Y6G2	6,00E-61	DNA replication proofreading
g7423_schisto	PF00136.21	1,60E-23	DNA polymerase family B	6211.A0A068Y5F2	8,30E-46	DNA polymerase
g7424_schisto	PF00136.21	2,10E-23	DNA polymerase family B	6183.Smp_178260.1	7,70E-30	DNA polymerase
g7426_schisto	PF00136.21	1,00E-06	DNA polymerase family B	6183.Smp_178260.1	1,90E-23	DNA polymerase
g9376_ab_initio	PF00136.21	5,50E-111	DNA polymerase family B	6211.A0A068Y5F2	0	DNA polymerase
g12176_schisto	PF00136.21	7,80E-09	DNA polymerase family B	6211.A0A068Y6C1	1,40E-109	DNA replication proofreading
g16802_schisto	PF00136.21	9,90E-11	DNA polymerase family B	6211.A0A068Y6G2	2,20E-20	DNA replication proofreading
g16803_schisto	PF00136.21	6,00E-24	DNA polymerase family B	6211.A0A068Y6G2	6,90E-61	DNA replication proofreading
g4937_ab_initio	PF00137.21	4,30E-13	ATP synthase subunit C	6211.A0A068YK57	2,30E-30	Belongs to the V-ATPase proteolipid subunit family
g11724_ab_initio	PF00144.24	4,70E-07	Beta-lactamase	6211.A0A068YH88	7,80E-53	regulation of lipid metabolic process
g14077_schisto	PF00144.24	1,70E-15	Beta-lactamase	6211.A0A068YH88	3,90E-15	regulation of lipid metabolic process
g1199_schisto	PF00149.28	1,80E-07	Calcineurin-like phosphoesterase	6211.A0A068Y537	7,70E-53	phosphoprotein phosphatase activity
g4581_schisto	PF00149.28	5,20E-36	Calcineurin-like phosphoesterase	6211.A0A068Y1L7	2,40E-170	serine threonine-protein phosphatase
g7853_schisto	PF00149.28	1,70E-34	Calcineurin-like phosphoesterase	6211.A0A068YB86	8,80E-165	serine threonine-protein phosphatase
g12040_schisto	PF00149.28	2,40E-05	Calcineurin-like phosphoesterase	135651.CBN09780.2	1,70E-29	Serine threonine-protein phosphatase essential for chromosomal dynamics during meiosis and mitosis. Antagonizes the function of air-2 in the regulation of chromosome cohesion. Dephosphorylates histone H3 at 'Ser-10'. Also involved in the activation of chloride channel clh-3 during cell swelling and meiotic maturation. Essential for embryogenesis
g13928_schisto	PF00149.28	4,60E-39	Calcineurin-like phosphoesterase	6211.A0A068Y1L7	1,40E-91	serine threonine-protein phosphatase
g15440_schisto	PF00149.28	3,50E-20	Calcineurin-like phosphoesterase	6211.A0A068YFW3	1,60E-122	serine threonine-protein phosphatase
g25750_schisto	PF00149.28	9,10E-14	Calcineurin-like phosphoesterase	6183.Smp_068110.1	5,90E-121	manganese ion binding
g2777_schisto	PF00152.20	5,60E-34	tRNA synthetases class II (D, K and N)	6211.A0A068Y9N4	1,60E-45	Asparaginyl-tRNA synthetase 2, mitochondrial
g6188_ab_initio	PF00152.20	4,30E-13	tRNA synthetases class II (D, K and N)	6183.Smp_053510.1	7,90E-21	aspartyl-tRNA aminoacylation
g8170_schisto	PF00152.20	2,50E-26	tRNA synthetases class II (D, K and N)	6211.A0A068Y2T6	1,20E-42	lysyl-tRNA aminoacylation
g16633_ab_initio	PF00152.20	3,60E-09	tRNA synthetases class II (D, K and N)	6211.A0A068Y9N4	3,50E-24	Asparaginyl-tRNA synthetase 2, mitochondrial
g17915_ab_initio	PF00152.20	6,50E-61	tRNA synthetases class II (D, K and N)	6211.A0A068Y2T6	9,70E-160	lysyl-tRNA aminoacylation
g965_ab_initio	PF00153.27	7,20E-23	Mitochondrial carrier protein	6211.A0A068Y8Z3	1,80E-80	ATP:ADP antiporter activity
g1095_ab_initio	PF00153.27	2,20E-14	Mitochondrial carrier protein	6211.A0A087W0M0	1,00E-17	glycine import into mitochondrion
g1551_schisto	PF00153.27	0,0032	Mitochondrial carrier protein	6211.A0A068YBI3	2,80E-12	Belongs to the mitochondrial carrier (TC 2.A.29) family
g3207_schisto	PF00153.27	5,10E-12	Mitochondrial carrier protein	6211.A0A068XXT5	8,10E-33	ATP transmembrane transporter activity
g3208_schisto	PF00153.27	1,90E-11	Mitochondrial carrier protein	6211.A0A068XXT5	4,80E-26	ATP transmembrane transporter activity
g3209_schisto	PF00153.27	1,00E-06	Mitochondrial carrier protein	6211.A0A068XXT5	6,60E-14	ATP transmembrane transporter activity
g3913_ab_initio	PF00153.27	4,60E-28	Mitochondrial carrier protein	6211.A0A068XXC6	1,50E-55	ATP transmembrane transporter activity
g3932_schisto	PF00153.27	5,70E-18	Mitochondrial carrier protein	6211.A0A068Y6E0	4,80E-34	iron import into the mitochondrion
g3934_schisto	PF00153.27	1,60E-12	Mitochondrial carrier protein	6211.A0A068Y6E0	3,80E-26	iron import into the mitochondrion
g7822_schisto	PF00153.27	1,60E-14	Mitochondrial carrier protein	6211.A0A087W0M0	1,20E-17	glycine import into mitochondrion
g8311_ab_initio	PF00153.27	3,30E-07	Mitochondrial carrier protein	6211.A0A068YBS2	4,90E-14	S-adenosyl-L-methionine transmembrane transport
g8637_ab_initio	PF00153.27	7,70E-09	Mitochondrial carrier protein	6211.A0A068XZA0	1,70E-25	pyrimidine nucleotide transmembrane transporter activity
g9564_ab_initio	PF00153.27	3,20E-37	Mitochondrial carrier protein	6211.A0A068YNX2	4,80E-59	mitochondrial thiamine pyrophosphate transmembrane transport
g13236_schisto	PF00153.27	5,90E-35	Mitochondrial carrier protein	6211.A0A077RF79	5,20E-101	phosphate:proton symporter activity
g15170_ab_initio	PF00153.27	7,80E-08	Mitochondrial carrier protein	6183.Smp_128570.1	7,50E-35	mitochondrial membrane fission
g15360_schisto	PF00153.27	1,10E-20	Mitochondrial carrier protein	6211.A0A068YDT2	1,70E-34	ATP transmembrane transporter activity
g15361_schisto	PF00153.27	1,60E-12	Mitochondrial carrier protein	7091.BGIBMGA002002-TA	1,00E-16	Mitochondrial carrier protein
g15403_ab_initio	PF00153.27	2,50E-37	Mitochondrial carrier protein	7897.ENSLACP00000007565	5,40E-63	malate-aspartate shuttle
g15436_schisto	PF00153.27	7,30E-16	Mitochondrial carrier protein	7897.ENSLACP00000007565	7,40E-27	malate-aspartate shuttle
g16378_ab_initio	PF00153.27	0,0059	Mitochondrial carrier protein	6211.A0A068XXP0	1,80E-20	oxoglutarate:malate antiporter activity
g18709_schisto	PF00153.27	4,90E-09	Mitochondrial carrier protein	6211.A0A068XZA0	1,30E-25	pyrimidine nucleotide transmembrane transporter activity
g19201_schisto	PF00153.27	9,20E-21	Mitochondrial carrier protein	6211.A0A068Y893	1,20E-40	oxaloacetate(2-) transmembrane transport
g21537_schisto	PF00153.27	2,50E-06	Mitochondrial carrier protein	6211.A0A087VYD7	1,10E-14	high-affinity glutamate transmembrane transporter activity
g23339_schisto	PF00153.27	0,0081	Mitochondrial carrier protein	6211.A0A068Y6G6	1,80E-16	Belongs to the mitochondrial carrier (TC 2.A.29) family
g26324_schisto	PF00153.27	1,10E-10	Mitochondrial carrier protein	45351.EDO43942	5,10E-08	FAD transmembrane transport
g27271_schisto	PF00153.27	5,80E-32	Mitochondrial carrier protein	6211.A0A068Y774	9,80E-78	mitochondrial transport
g28366_schisto	PF00153.27	3,00E-08	Mitochondrial carrier protein	6211.A0A087VXY0	3,50E-36	mitochondrial membrane fission
g29038_schisto	PF00153.27	2,40E-20	Mitochondrial carrier protein	6211.A0A068YNX2	7,40E-26	mitochondrial thiamine pyrophosphate transmembrane transport
g1588_ab_initio	PF00155.21	1,70E-09	Aminotransferase class I and II	6211.A0A087VZD5	4,10E-34	sphinganine biosynthetic process
g3431_ab_initio	PF00155.21	4,40E-64	Aminotransferase class I and II	6211.A0A068Y1F4	1,70E-167	5'-aminolevulinate synthase
g4372_schisto	PF00155.21	5,10E-16	Aminotransferase class I and II	6211.A0A068XV98	6,60E-46	alanine-oxo-acid transaminase activity
g4633_schisto	PF00155.21	1,00E-21	Aminotransferase class I and II	6211.A0A068Y1F4	8,50E-43	5'-aminolevulinate synthase
g5777_schisto	PF00155.21	0,00071	Aminotransferase class I and II	6183.Smp_123750.1	1,90E-18	kynurenine-oxoglutarate transaminase
g6035_schisto	PF00155.21	8,90E-15	Aminotransferase class I and II	6183.Smp_064380.1	4,00E-28	Aspartate aminotransferase
g14572_ab_initio	PF00155.21	2,50E-28	Aminotransferase class I and II	6183.Smp_123750.1	3,20E-64	kynurenine-oxoglutarate transaminase
g14648_ab_initio	PF00155.21	1,80E-18	Aminotransferase class I and II	6211.A0A068XW60	9,60E-76	serine C-palmitoyltransferase activity
g15153_ab_initio	PF00155.21	5,20E-16	Aminotransferase class I and II	6211.A0A068Y5S3	4,30E-53	alanine-oxo-acid transaminase activity
g16452_schisto	PF00155.21	8,60E-16	Aminotransferase class I and II	6211.A0A068XW60	1,30E-49	serine C-palmitoyltransferase activity
g16580_ab_initio	PF00155.21	5,80E-30	Aminotransferase class I and II	6183.Smp_064380.1	8,10E-44	Aspartate aminotransferase
g16728_ab_initio	PF00155.21	4,30E-21	Aminotransferase class I and II	6211.A0A068YN78	4,30E-52	Aspartate aminotransferase
g18361_schisto	PF00155.21	3,50E-15	Aminotransferase class I and II	6211.A0A068YN78	8,90E-37	Aspartate aminotransferase
g18362_schisto	PF00155.21	7,90E-07	Aminotransferase class I and II	7213.XP_004524661.1	3,00E-29	It is involved in the biological process described with cellular amino acid metabolic process
g18844_schisto	PF00155.21	3,90E-05	Aminotransferase class I and II	61622.XP_010359201.1	2,50E-12	Aminotransferase class I and II
g19269_schisto	PF00155.21	3,30E-18	Aminotransferase class I and II	6211.A0A087VZD5	6,50E-85	sphinganine biosynthetic process
g19271_schisto	PF00155.21	5,20E-10	Aminotransferase class I and II	6211.A0A087VZD5	1,50E-34	sphinganine biosynthetic process
g1730_schisto	PF00157.17	1,30E-27	Pou domain - N-terminal to homeobox domain	7994.ENSAMXP00000020523	2,20E-21	POU domain, class 4, transcription factor 3
g6771_ab_initio	PF00157.17	1,70E-37	Pou domain - N-terminal to homeobox domain	6211.A0A068XYE2	1,30E-77	metanephric macula densa development
g14415_schisto	PF00157.17	6,60E-31	Pou domain - N-terminal to homeobox domain	6211.A0A068Y0D1	2,00E-102	proprioception involved in equilibrioception
g15675_ab_initio	PF00157.17	1,90E-27	Pou domain - N-terminal to homeobox domain	7994.ENSAMXP00000020523	2,80E-21	POU domain, class 4, transcription factor 3
g16846_ab_initio	PF00157.17	8,60E-16	Pou domain - N-terminal to homeobox domain	6211.A0A068Y6U1	5,60E-21	DNA-binding transcription factor activity
g23394_schisto	PF00157.17	9,00E-17	Pou domain - N-terminal to homeobox domain	6211.A0A068Y6U1	2,60E-20	DNA-binding transcription factor activity
g4377_ab_initio	PF00160.21	1,60E-27	Cyclophilin type peptidyl-prolyl cis-trans isomerase/CLD	6211.A0A068Y8N2	1,70E-79	peptidyl-prolyl cis-trans isomerase activity
g5016_ab_initio	PF00160.21	5,90E-40	Cyclophilin type peptidyl-prolyl cis-trans isomerase/CLD	6211.A0A068YAK8	1,90E-58	Cyclophilin type peptidyl-prolyl cis-trans isomerase/CLD
g15866_ab_initio	PF00160.21	4,60E-19	Cyclophilin type peptidyl-prolyl cis-trans isomerase/CLD	6211.A0A068Y3Z6	1,10E-75	peptidyl-prolyl cis-trans isomerase activity
g29267_schisto	PF00160.21	0,0099	Cyclophilin type peptidyl-prolyl cis-trans isomerase/CLD	6211.A0A068Y8N2	1,20E-65	peptidyl-prolyl cis-trans isomerase activity
g29260_schisto	PF00164.25	2,50E-26	Ribosomal protein S12/S23	6211.A0A068Y6A0	7,90E-52	structural constituent of ribosome
g120_schisto	PF00168.30	4,70E-14	C2 domain. Targeting proteins to cell membranes	6211.A0A068Y5Y9	9,30E-69	calcium-independent protein kinase C activity
g1252_schisto	PF00168.30	2,50E-15	C2 domain. Targeting proteins to cell membranes	6211.A0A068Y9N8	2,80E-57	negative regulation of dense core granule exocytosis
g3110_ab_initio	PF00168.30	1,00E-09	C2 domain. Targeting proteins to cell membranes	6211.A0A068YM77	1,20E-65	diacylglycerol binding
g3445_ab_initio	PF00168.30	5,20E-14	C2 domain. Targeting proteins to cell membranes	6211.A0A068Y5Y9	6,70E-68	calcium-independent protein kinase C activity
g6268_schisto	PF00168.30	5,00E-10	C2 domain. Targeting proteins to cell membranes	6211.A0A068YA70	8,50E-52	regulating synaptic membrane exocytosis
g7232_schisto	PF00168.30	3,40E-15	C2 domain. Targeting proteins to cell membranes	6211.A0A068YJD2	2,30E-34	fast, calcium ion-dependent exocytosis of neurotransmitter
g7233_schisto	PF00168.30	8,80E-16	C2 domain. Targeting proteins to cell membranes	6211.A0A068YJD2	1,20E-38	fast, calcium ion-dependent exocytosis of neurotransmitter
g7235_schisto	PF00168.30	2,60E-22	C2 domain. Targeting proteins to cell membranes	6211.A0A068YJD2	1,40E-79	fast, calcium ion-dependent exocytosis of neurotransmitter
g8149_schisto	PF00168.30	0,00024	C2 domain. Targeting proteins to cell membranes	6211.A0A068YBK7	6,80E-60	plasma membrane repair
g10515_schisto	PF00168.30	0,00023	C2 domain. Targeting proteins to cell membranes	6211.A0A068YFJ8	2,50E-26	double C2-like
g11696_ab_initio	PF00168.30	3,40E-31	C2 domain. Targeting proteins to cell membranes	6211.A0A068Y9N8	5,90E-92	negative regulation of dense core granule exocytosis
g16311_ab_initio	PF00168.30	1,50E-10	C2 domain. Targeting proteins to cell membranes	6211.A0A068YG49	1,60E-64	calcium ion binding
g18085_ab_initio	PF00168.30	3,00E-18	C2 domain. Targeting proteins to cell membranes	6211.A0A068Y2W9	3,40E-41	protein kinase C activity
g19670_ab_initio	PF00168.30	2,30E-25	C2 domain. Targeting proteins to cell membranes	6211.A0A068YBK7	1,50E-154	plasma membrane repair
g23727_schisto	PF00168.30	1,80E-11	C2 domain. Targeting proteins to cell membranes	6211.A0A068YG49	5,30E-10	calcium ion binding
g1869_schisto	PF00169.29	1,10E-07	PH domain. involved in intracellular signaling or as constituents of the cytoskeleton	6211.A0A068Y877	1,50E-23	Belongs to the protein-tyrosine phosphatase family. Non-receptor class myotubularin subfamily
g4702_ab_initio	PF00169.29	0,0005	PH domain. involved in intracellular signaling or as constituents of the cytoskeleton	6211.A0A068YCK8	4,50E-18	midbrain morphogenesis
g4861_ab_initio	PF00169.29	2,10E-08	PH domain. involved in intracellular signaling or as constituents of the cytoskeleton	6211.A0A068YG82	4,10E-11	regulation of ARF protein signal transduction
g5155_ab_initio	PF00169.29	3,90E-15	PH domain. involved in intracellular signaling or as constituents of the cytoskeleton	6211.A0A068Y1D1	2,50E-43	Connector enhancer of kinase suppressor of ras
g5350_ab_initio	PF00169.29	2,30E-08	PH domain. involved in intracellular signaling or as constituents of the cytoskeleton	6211.A0A068Y1D1	1,40E-20	Connector enhancer of kinase suppressor of ras
g5675_schisto	PF00169.29	0,0046	PH domain. involved in intracellular signaling or as constituents of the cytoskeleton	6183.Smp_127770.1	7,50E-08	guanine nucleotide-releasing factor
g7073_schisto	PF00169.29	0,00097	PH domain. involved in intracellular signaling or as constituents of the cytoskeleton	6211.A0A087W1H8	3,20E-36	beta-adrenergic receptor kinase activity
g7877_ab_initio	PF00169.29	3,20E-08	PH domain. involved in intracellular signaling or as constituents of the cytoskeleton	6211.A0A087W077	2,10E-108	positive regulation of bleb assembly
g8409_ab_initio	PF00169.29	0,0012	PH domain. involved in intracellular signaling or as constituents of the cytoskeleton	6211.A0A087W1H8	4,80E-37	beta-adrenergic receptor kinase activity
g14627_schisto	PF00169.29	1,10E-17	PH domain. involved in intracellular signaling or as constituents of the cytoskeleton	6211.A0A068YGY1	4,80E-132	inositol 1,3,4,5 tetrakisphosphate binding
g15856_ab_initio	PF00169.29	5,10E-16	PH domain. involved in intracellular signaling or as constituents of the cytoskeleton	6211.A0A068YGY1	3,70E-94	inositol 1,3,4,5 tetrakisphosphate binding
g15929_ab_initio	PF00169.29	0,0032	PH domain. involved in intracellular signaling or as constituents of the cytoskeleton	6211.A0A068Y5U2	2,00E-37	FERM, RhoGEF and pleckstrin domain-containing protein
g16890_schisto	PF00169.29	5,70E-14	PH domain. involved in intracellular signaling or as constituents of the cytoskeleton	6211.A0A068YB89	2,50E-306	Pleckstrin homology domain containing, family H (with MyTH4 domain) member
g18221_schisto	PF00169.29	1,90E-11	PH domain. involved in intracellular signaling or as constituents of the cytoskeleton	6211.A0A068YI91	8,00E-53	GTPase activator activity
g19423_schisto	PF00169.29	3,80E-08	PH domain. involved in intracellular signaling or as constituents of the cytoskeleton	6211.A0A068Y5S5	6,70E-09	GTPase activator activity
g6418_ab_initio	PF00170.21	7,80E-11	bZIP transcription factor	6211.A0A068YGS4	1,50E-21	cAMP responsive element binding protein 1
g16175_ab_initio	PF00170.21	3,70E-09	bZIP transcription factor	6183.Smp_067520.1	3,10E-15	Transcription factor
g16542_schisto	PF00170.21	4,10E-11	bZIP transcription factor	6211.A0A068XXF8	8,10E-21	cAMP response element binding
g17078_ab_initio	PF00170.21	7,20E-08	bZIP transcription factor	6211.A0A087VZ24	5,40E-11	basic region leucin zipper
g21106_schisto	PF00170.21	1,70E-12	bZIP transcription factor	6183.Smp_080420.1	2,40E-13	Transcription factor
g439_ab_initio	PF00171.22	1,00E-48	Aldehyde dehydrogenase family	6183.Smp_050390.1	6,90E-49	aldehyde dehydrogenase (NAD) activity
g961_schisto	PF00171.22	3,90E-19	Aldehyde dehydrogenase family	6211.A0A068XTC5	2,80E-25	Dehydrogenase
g3167_ab_initio	PF00171.22	8,20E-91	Aldehyde dehydrogenase family	6669.EFX80526	4,10E-91	oxidoreductase activity, acting on the aldehyde or oxo group of donors, NAD or NADP as acceptor. It is involved in the biological process described with oxidation-reduction process
g7989_schisto	PF00171.22	1,90E-38	Aldehyde dehydrogenase family	6183.Smp_050390.1	1,00E-39	aldehyde dehydrogenase (NAD) activity
g7992_schisto	PF00171.22	8,20E-36	Aldehyde dehydrogenase family	10224.XP_006824634.1	2,70E-36	aldehyde dehydrogenase (NAD) activity
g9183_schisto	PF00171.22	5,50E-15	Aldehyde dehydrogenase family	6183.Smp_050390.1	1,30E-13	aldehyde dehydrogenase (NAD) activity
g9184_schisto	PF00171.22	1,60E-40	Aldehyde dehydrogenase family	6183.Smp_050390.1	3,90E-39	aldehyde dehydrogenase (NAD) activity
g9961_schisto	PF00171.22	2,00E-11	Aldehyde dehydrogenase family	6183.Smp_065060.1	9,90E-19	1-pyrroline-5-carboxylate dehydrogenase activity
g13249_ab_initio	PF00171.22	7,10E-136	Aldehyde dehydrogenase family	6211.A0A068Y3K4	4,00E-128	aldehyde dehydrogenase (NAD) activity
g14142_ab_initio	PF00171.22	9,00E-110	Aldehyde dehydrogenase family	6211.A0A068XTC5	1,00E-132	Dehydrogenase
g14432_ab_initio	PF00171.22	2,00E-29	Aldehyde dehydrogenase family	6669.EFX71031	2,70E-27	belongs to the aldehyde dehydrogenase family
g6019_ab_initio	PF00175.21	8,60E-05	Oxidoreductase NAD-binding domain	45351.EDO39808	1,30E-13	cytochrome-b5 reductase activity, acting on NAD(P)H
g6034_schisto	PF00175.21	0,00035	Oxidoreductase NAD-binding domain	3694.POPTR_0002s10680.1	1,50E-14	belongs to the flavoprotein pyridine nucleotide cytochrome reductase family
g19689_schisto	PF00175.21	8,50E-05	Oxidoreductase NAD-binding domain	6211.A0A068YA60	1,20E-25	5-methyltetrahydrofolate-homocysteine methyltransferase reductase
g24314_schisto	PF00175.21	6,70E-07	Oxidoreductase NAD-binding domain	6211.A0A068YC12	2,50E-103	cellular response to menadione
g2464_schisto	PF00176.23	0,00037	SNF2 family N-terminal domain. functions as the ATPase	6211.A0A068Y3Z0	1,40E-16	DNA double-strand break processing
g3782_ab_initio	PF00176.23	1,30E-48	SNF2 family N-terminal domain. functions as the ATPase	6211.A0A087VYA0	1,30E-135	ATP binding
g4959_schisto	PF00176.23	1,10E-18	SNF2 family N-terminal domain. functions as the ATPase	6211.A0A087W195	5,40E-54	protein antigen binding
g5675_ab_initio	PF00176.23	3,40E-16	SNF2 family N-terminal domain. functions as the ATPase	6183.Smp_131000.1	2,50E-79	SWI SNF-related matrix-associated actin-dependent regulator of chromatin subfamily A-like protein
g8773_ab_initio	PF00176.23	2,30E-25	SNF2 family N-terminal domain. functions as the ATPase	6211.A0A068YB32	9,10E-105	DNA translocase activity
g9144_ab_initio	PF00176.23	8,80E-33	SNF2 family N-terminal domain. functions as the ATPase	6211.A0A068Y984	1,30E-229	Transcriptional regulator
g10369_schisto	PF00176.23	1,30E-05	SNF2 family N-terminal domain. functions as the ATPase	6183.Smp_148830.1	2,50E-29	protein antigen binding
g11516_ab_initio	PF00176.23	1,90E-35	SNF2 family N-terminal domain. functions as the ATPase	6211.A0A068Y0A7	4,80E-131	DNA helicase INO80
g15450_ab_initio	PF00176.23	2,70E-08	SNF2 family N-terminal domain. functions as the ATPase	6183.Smp_026030.1	2,00E-11	DNA repair and recombination protein
g17084_ab_initio	PF00176.23	2,80E-17	SNF2 family N-terminal domain. functions as the ATPase	6211.A0A087W195	0	protein antigen binding
g17117_schisto	PF00176.23	0,00011	SNF2 family N-terminal domain. functions as the ATPase	6183.Smp_131000.1	1,90E-21	SWI SNF-related matrix-associated actin-dependent regulator of chromatin subfamily A-like protein
g17348_schisto	PF00176.23	1,50E-14	SNF2 family N-terminal domain. functions as the ATPase	6211.A0A068Y3Z0	2,10E-27	DNA double-strand break processing
g18260_schisto	PF00176.23	0,001	SNF2 family N-terminal domain. functions as the ATPase	6211.A0A068Y984	1,00E-17	Transcriptional regulator
g18261_schisto	PF00176.23	1,00E-13	SNF2 family N-terminal domain. functions as the ATPase	6211.A0A068Y984	1,10E-29	Transcriptional regulator
g18262_schisto	PF00176.23	0,0016	SNF2 family N-terminal domain. functions as the ATPase	6211.A0A068Y984	2,00E-22	Transcriptional regulator
g18796_ab_initio	PF00176.23	1,40E-51	SNF2 family N-terminal domain. functions as the ATPase	6211.A0A087W0W9	0	H3K27me3 modified histone binding
g19790_ab_initio	PF00176.23	2,90E-18	SNF2 family N-terminal domain. functions as the ATPase	6211.A0A068YCW9	1,00E-98	helicase activity
g21710_schisto	PF00176.23	3,90E-06	SNF2 family N-terminal domain. functions as the ATPase	6211.A0A068Y0A7	8,40E-19	DNA helicase INO80
g21711_schisto	PF00176.23	8,10E-17	SNF2 family N-terminal domain. functions as the ATPase	6211.A0A068Y0A7	5,70E-44	DNA helicase INO80
g22439_schisto	PF00176.23	9,30E-63	SNF2 family N-terminal domain. functions as the ATPase	6211.A0A068YCW9	0	helicase activity
g23533_schisto	PF00176.23	1,20E-59	SNF2 family N-terminal domain. functions as the ATPase	6211.A0A068Y1G6	1,30E-189	ATP-dependent chromatin remodeling
g28631_schisto	PF00176.23	4,20E-37	SNF2 family N-terminal domain. functions as the ATPase	6211.A0A068YB32	5,80E-135	DNA translocase activity
g28632_schisto	PF00176.23	2,30E-06	SNF2 family N-terminal domain. functions as the ATPase	6211.A0A068YB32	5,20E-29	DNA translocase activity
g5117_ab_initio	PF00177.21	0,0016	Ribosomal protein S7p/S5e	6211.A0A087W1T4	2,00E-35	ribosomal small subunit assembly
g814_schisto	PF00178.22	5,10E-24	Ets-domain. Transcription factor	6211.A0A068Y9N9	2,50E-32	erythroblast transformation specific domain
g1136_schisto	PF00178.22	3,50E-11	Ets-domain. Transcription factor	8049.ENSGMOP00000014214	3,60E-14	Friend leukemia integration
g2852_ab_initio	PF00178.22	1,20E-31	Ets-domain. Transcription factor	6211.A0A068Y9N9	1,90E-44	erythroblast transformation specific domain
g3036_ab_initio	PF00178.22	1,50E-28	Ets-domain. Transcription factor	6500.XP_005108459.1	8,40E-35	sequence-specific DNA binding
g17201_ab_initio	PF00178.22	5,20E-19	Ets-domain. Transcription factor	6183.Smp_127020.1	7,20E-21	ETS translocation variant
g18446_ab_initio	PF00178.22	3,80E-33	Ets-domain. Transcription factor	6183.Smp_168810.1	1,40E-52	protein transcription factor alpha subunit
g20092_schisto	PF00178.22	4,20E-18	Ets-domain. Transcription factor	6211.A0A068YFY4	7,70E-18	erythroblast transformation specific domain
g21033_schisto	PF00178.22	2,30E-33	Ets-domain. Transcription factor	6211.A0A068YIH8	2,20E-40	PML body organization
g23126_schisto	PF00178.22	7,20E-18	Ets-domain. Transcription factor	6211.A0A068YF89	6,20E-18	erythroblast transformation specific domain
g27851_schisto	PF00178.22	8,00E-16	Ets-domain. Transcription factor	6183.Smp_168810.1	1,40E-29	protein transcription factor alpha subunit
g30323_schisto	PF00178.22	1,30E-11	Ets-domain. Transcription factor	6183.Smp_127020.1	2,90E-13	ETS translocation variant
g4277_ab_initio	PF00179.26	0,0042	Ubiquitin-conjugating enzyme	6211.A0A087W2E1	4,00E-11	protein N-linked glycosylation via asparagine
g11163_schisto	PF00179.26	1,70E-06	Ubiquitin-conjugating enzyme	6211.A0A068YD89	5,70E-29	protein modification by small protein conjugation
g14217_schisto	PF00179.26	3,10E-49	Ubiquitin-conjugating enzyme	6211.A0A068YEG3	1,20E-82	protein modification by small protein conjugation
g16949_ab_initio	PF00179.26	6,10E-27	Ubiquitin-conjugating enzyme	6183.Smp_055920.1	9,60E-54	protein modification by small protein conjugation
g28443_schisto	PF00179.26	2,00E-06	Ubiquitin-conjugating enzyme	6183.Smp_007770.1	1,20E-15	protein modification by small protein conjugation
g28505_schisto	PF00179.26	6,60E-29	Ubiquitin-conjugating enzyme	6211.A0A068YDS5	5,70E-79	Belongs to the ubiquitin-conjugating enzyme family
g30174_schisto	PF00179.26	9,50E-31	Ubiquitin-conjugating enzyme	6211.A0A068YDV7	5,90E-145	protein modification by small protein conjugation
g3112_ab_initio	PF00180.20	7,40E-16	Isocitrate/isopropylmalate dehydrogenase	6211.A0A068XZT3	4,60E-17	isocitrate dehydrogenase NAD subunit
g16436_ab_initio	PF00180.20	8,80E-29	Isocitrate/isopropylmalate dehydrogenase	6183.Smp_018680.1	5,50E-40	isocitrate dehydrogenase NAD subunit
g25088_schisto	PF00180.20	2,40E-18	Isocitrate/isopropylmalate dehydrogenase	6211.A0A068Y0S5	2,30E-28	isocitrate dehydrogenase (NAD+) activity
g14026_schisto	PF00181.23	2,90E-18	Ribosomal Proteins L2, RNA binding domain	6211.A0A087VXK9	1,70E-45	rRNA binding
g1584_schisto	PF00183.18	3,00E-205	Hsp90 protein	6500.XP_005102885.1	8,20E-253	Heat shock protein
g2476_schisto	PF00183.18	1,40E-11	Hsp90 protein	6211.A0A068Y8E6	2,90E-31	translational attenuation
g3973_ab_initio	PF00183.18	5,90E-07	Hsp90 protein	6211.A0A068Y8E6	4,30E-21	translational attenuation
g10786_ab_initio	PF00183.18	1,30E-166	Hsp90 protein	6500.XP_005102885.1	2,60E-155	Heat shock protein
g14451_ab_initio	PF00183.18	8,60E-197	Hsp90 protein	8083.ENSXMAP00000017367	3,60E-244	Heat shock protein 90kDa alpha (cytosolic), class B member 1
g14454_ab_initio	PF00183.18	8,50E-224	Hsp90 protein	8083.ENSXMAP00000017367	9,40E-287	Heat shock protein 90kDa alpha (cytosolic), class B member 1
g28952_schisto	PF00183.18	7,70E-11	Hsp90 protein	13249.RPRC014677-PA	3,50E-38	Hsp90 protein
g26978_schisto	PF00188.26	2,60E-17	Cysteine-rich secretory protein family	6211.A0A068YA30	2,70E-26	SCP / Tpx-1 / Ag5 / PR-1 / Sc7 family of extracellular domains.
g7398_ab_initio	PF00191.20	6,40E-31	Annexin	6211.A0A087W1P2	3,80E-31	annexin A6
g11040_ab_initio	PF00191.20	3,30E-35	Annexin	6211.A0A068Y0U8	1,50E-55	annexin A6
g13153_ab_initio	PF00191.20	4,10E-11	Annexin	6211.A0A068Y0U8	2,80E-09	annexin A6
g15583_ab_initio	PF00191.20	1,10E-26	Annexin	6211.A0A087VWP5	1,40E-32	annexin A6
g16029_schisto	PF00191.20	1,80E-08	Annexin	6211.A0A087W249	2,70E-10	annexin A6
g16030_schisto	PF00191.20	0,00048	Annexin	6211.A0A087W210	6,00E-08	annexin A6
g16891_ab_initio	PF00191.20	6,50E-20	Annexin	6211.A0A087W249	2,30E-28	annexin A6
g17362_schisto	PF00191.20	6,20E-10	Annexin	6211.A0A068YE52	1,20E-08	negative regulation of Golgi to plasma membrane protein transport
g18973_schisto	PF00191.20	1,40E-32	Annexin	6211.A0A068Y0U8	1,60E-30	annexin A6
g9488_schisto	PF00194.21	1,90E-23	Eukaryotic-type carbonic anhydrase	281687.CJA34620	2,80E-13	Eukaryotic-type carbonic anhydrase
g9489_schisto	PF00194.21	3,50E-21	Eukaryotic-type carbonic anhydrase	8364.ENSXETP00000035855	6,00E-10	carbonic anhydrase
g3442_ab_initio	PF00198.23	2,60E-16	2-oxoacid dehydrogenases acyltransferase (catalytic domain)	6211.A0A068Y5U3	5,70E-45	pyruvate dehydrogenase (NAD+) activity
g3443_ab_initio	PF00198.23	1,20E-47	2-oxoacid dehydrogenases acyltransferase (catalytic domain)	6211.A0A068Y5U3	4,10E-46	pyruvate dehydrogenase (NAD+) activity
g4653_schisto	PF00198.23	2,80E-12	2-oxoacid dehydrogenases acyltransferase (catalytic domain)	6211.A0A068Y5U3	8,90E-14	pyruvate dehydrogenase (NAD+) activity
g4654_schisto	PF00198.23	2,40E-13	2-oxoacid dehydrogenases acyltransferase (catalytic domain)	6211.A0A068Y5U3	1,60E-15	pyruvate dehydrogenase (NAD+) activity
g4656_schisto	PF00198.23	2,20E-21	2-oxoacid dehydrogenases acyltransferase (catalytic domain)	6211.A0A068Y5U3	3,70E-21	pyruvate dehydrogenase (NAD+) activity
g9782_ab_initio	PF00198.23	1,90E-58	2-oxoacid dehydrogenases acyltransferase (catalytic domain)	6211.A0A068YCB5	9,10E-96	dihydrolipoyllysine-residue succinyltransferase activity
g11989_ab_initio	PF00198.23	1,60E-19	2-oxoacid dehydrogenases acyltransferase (catalytic domain)	6211.A0A068XV20	1,10E-45	The pyruvate dehydrogenase complex catalyzes the overall conversion of pyruvate to acetyl-CoA and CO(2)
g17216_schisto	PF00198.23	4,40E-70	2-oxoacid dehydrogenases acyltransferase (catalytic domain)	6211.A0A068YCB5	3,20E-124	dihydrolipoyllysine-residue succinyltransferase activity
g8784_ab_initio	PF00200.23	7,00E-14	Disintegrin	6211.A0A068Y7H4	3,40E-84	Disintegrin and metalloproteinase domain-containing protein
g10523_schisto	PF00200.23	5,10E-11	Disintegrin	6211.A0A068Y1Y5	4,30E-28	Disintegrin and metalloproteinase domain-containing protein
g14725_schisto	PF00200.23	0,0029	Disintegrin	6211.A0A068YEK4	1,50E-39	Disintegrin and metalloproteinase domain-containing protein
g16621_ab_initio	PF00200.23	6,00E-11	Disintegrin	6211.A0A068Y1Y5	5,30E-28	Disintegrin and metalloproteinase domain-containing protein
g3615_schisto	PF00202.21	3,20E-10	Aminotransferase class-III	6211.U6I0U1	3,90E-23	ornithine-oxo-acid transaminase activity
g8275_schisto	PF00202.21	2,20E-13	Aminotransferase class-III	6211.U6I0U1	9,00E-28	ornithine-oxo-acid transaminase activity
g5493_schisto	PF00207.22	3,40E-10	Alpha-2-macroglobulin family	6211.A0A068Y1R1	4,70E-31	endopeptidase inhibitor activity
g18734_ab_initio	PF00208.21	1,20E-44	Glutamate/Leucine/Phenylalanine/Valine dehydrogenase	6183.Smp_093820.1	9,80E-68	Belongs to the Glu Leu Phe Val dehydrogenases family
g1088_ab_initio	PF00209.18	2,00E-33	Sodium:neurotransmitter symporter family	6211.A0A087W1G6	1,20E-30	neurotransmitter:sodium symporter activity
g4127_ab_initio	PF00209.18	5,20E-14	Sodium:neurotransmitter symporter family	45351.EDO28939	6,40E-09	neurotransmitter:sodium symporter activity
g4431_schisto	PF00209.18	1,30E-15	Sodium:neurotransmitter symporter family	126957.SMAR006384-PA	4,00E-10	Belongs to the sodium neurotransmitter symporter (SNF) (TC 2.A.22) family
g11905_ab_initio	PF00209.18	5,50E-35	Sodium:neurotransmitter symporter family	6211.A0A087W1G6	1,80E-38	neurotransmitter:sodium symporter activity
g13734_ab_initio	PF00209.18	9,90E-11	Sodium:neurotransmitter symporter family	6211.A0A068XWX1	1,90E-15	dopamine:sodium symporter activity
g15265_schisto	PF00209.18	3,00E-15	Sodium:neurotransmitter symporter family	6211.A0A087W0Z3	5,90E-21	neurotransmitter:sodium symporter activity
g16899_ab_initio	PF00209.18	1,50E-15	Sodium:neurotransmitter symporter family	8081.XP_008412334.1	5,40E-13	Solute carrier family 6 (neurotransmitter transporter, GABA), member 1a
g16901_ab_initio	PF00209.18	4,10E-45	Sodium:neurotransmitter symporter family	6211.A0A087W0Z3	5,70E-114	neurotransmitter:sodium symporter activity
g21166_schisto	PF00209.18	4,70E-19	Sodium:neurotransmitter symporter family	6211.A0A087W0Z3	3,00E-21	neurotransmitter:sodium symporter activity
g4021_ab_initio	PF00210.24	5,30E-09	Ferritin-like domain	29760.VIT_06s0004g07160.t01	1,40E-07	Stores iron in a soluble, non-toxic, readily available form. Important for iron homeostasis. Iron is taken up in the ferrous form and deposited as ferric hydroxides after oxidation
g5207_schisto	PF00210.24	3,00E-09	Ferritin-like domain	29760.VIT_06s0004g07160.t01	4,20E-07	Stores iron in a soluble, non-toxic, readily available form. Important for iron homeostasis. Iron is taken up in the ferrous form and deposited as ferric hydroxides after oxidation
g1393_schisto	PF00211.20	2,10E-07	Adenylate and Guanylate cyclase catalytic domain	6211.A0A068Y172	2,40E-16	guanylate cyclase activity
g3868_ab_initio	PF00211.20	4,00E-60	Adenylate and Guanylate cyclase catalytic domain	6211.A0A068Y5L3	2,50E-171	cAMP biosynthetic process
g5934_schisto	PF00211.20	1,30E-91	Adenylate and Guanylate cyclase catalytic domain	6211.A0A068YG79	0	cAMP biosynthetic process
g6272_ab_initio	PF00211.20	5,30E-82	Adenylate and Guanylate cyclase catalytic domain	6211.A0A068YG79	6,40E-257	cAMP biosynthetic process
g6889_ab_initio	PF00211.20	1,20E-13	Adenylate and Guanylate cyclase catalytic domain	126957.SMAR004618-PA	4,90E-16	It is involved in the biological process described with
g8681_ab_initio	PF00211.20	1,00E-54	Adenylate and Guanylate cyclase catalytic domain	6211.A0A068YF05	1,30E-208	cAMP biosynthetic process
g12527_schisto	PF00211.20	5,40E-09	Adenylate and Guanylate cyclase catalytic domain	6211.A0A068YBJ0	4,00E-14	guanylate cyclase activity
g12938_schisto	PF00211.20	4,00E-41	Adenylate and Guanylate cyclase catalytic domain	6211.A0A068YF05	1,70E-185	cAMP biosynthetic process
g13913_schisto	PF00211.20	3,90E-64	Adenylate and Guanylate cyclase catalytic domain	6211.A0A068Y5L3	3,10E-172	cAMP biosynthetic process
g13987_schisto	PF00211.20	1,10E-05	Adenylate and Guanylate cyclase catalytic domain	6211.A0A068XZ91	1,10E-09	adenylate cyclase activity
g16653_schisto	PF00211.20	6,80E-12	Adenylate and Guanylate cyclase catalytic domain	7213.XP_004518355.1	3,00E-14	phosphorus-oxygen lyase activity. It is involved in the biological process described with
g18800_ab_initio	PF00211.20	0,00011	Adenylate and Guanylate cyclase catalytic domain	6211.A0A068XZ91	2,30E-09	adenylate cyclase activity
g21289_ab_initio	PF00211.20	4,60E-08	Adenylate and Guanylate cyclase catalytic domain	6183.Smp_125450.1	2,00E-15	guanylate cyclase activity
g21290_ab_initio	PF00211.20	3,90E-10	Adenylate and Guanylate cyclase catalytic domain	6183.Smp_125450.1	5,80E-18	guanylate cyclase activity
g22460_schisto	PF00211.20	2,10E-14	Adenylate and Guanylate cyclase catalytic domain	6183.Smp_125450.1	9,60E-24	guanylate cyclase activity
g24134_schisto	PF00211.20	2,50E-17	Adenylate and Guanylate cyclase catalytic domain	6183.Smp_211310.1	1,00E-19	trans-synaptic signaling by soluble gas, modulating synaptic transmission
g24922_schisto	PF00211.20	1,70E-17	Adenylate and Guanylate cyclase catalytic domain	6183.Smp_149980.1	3,20E-15	oxygen sensor activity
g20035_ab_initio	PF00213.18	3,90E-30	ATP synthase delta (OSCP) subunit	6211.A0A068Y9R0	7,90E-49	proton-transporting ATP synthase activity, rotational mechanism
g3561_ab_initio	PF00217.19	4,20E-19	ATP:guanido phosphotransferase, C-terminal catalytic domain	6183.Smp_194770.1	5,50E-17	phosphotransferase activity, nitrogenous group as acceptor
g10777_ab_initio	PF00217.19	2,70E-21	ATP:guanido phosphotransferase, C-terminal catalytic domain	7165.AGAP009820-PA	1,50E-09	ATP:guanido phosphotransferase, C-terminal catalytic domain
g12923_schisto	PF00217.19	1,00E-07	ATP:guanido phosphotransferase, C-terminal catalytic domain	6183.Smp_194770.1	5,70E-20	phosphotransferase activity, nitrogenous group as acceptor
g24796_schisto	PF00217.19	1,50E-13	ATP:guanido phosphotransferase, C-terminal catalytic domain	7234.FBpp0186183	1,20E-18	Belongs to the ATP guanido phosphotransferase family
g16373_ab_initio	PF00219.18	2,40E-07	Insulin-like growth factor binding protein	6211.A0A068YDL4	3,20E-69	Kazal type serine protease inhibitors
g18167_schisto	PF00219.18	1,90E-07	Insulin-like growth factor binding protein	6211.A0A068YDL4	3,80E-47	Kazal type serine protease inhibitors
g20020_ab_initio	PF00224.21	2,30E-29	Pyruvate kinase, barrel domain	6211.A0A068YEU5	3,70E-87	pyruvate kinase activity
g836_ab_initio	PF00225.23	1,00E-11	Kinesin motor domain	936053.I1BQF8	1,00E-07	Mortierella verticillata NRRL 6337 kinesin family member 1 13 14
g837_ab_initio	PF00225.23	7,20E-06	Kinesin motor domain	209285.XP_006696566.1	2,60E-07	Belongs to the TRAFAC class myosin-kinesin ATPase superfamily. Kinesin family
g4566_schisto	PF00225.23	2,20E-27	Kinesin motor domain	6183.Smp_137660.1	3,00E-25	Belongs to the TRAFAC class myosin-kinesin ATPase superfamily. Kinesin family
g5341_ab_initio	PF00225.23	5,30E-61	Kinesin motor domain	6211.A0A068YCU5	1,50E-92	ATP-dependent microtubule motor activity
g6908_ab_initio	PF00225.23	2,40E-37	Kinesin motor domain	6211.A0A068YGR9	2,20E-120	microtubule motor activity
g8906_schisto	PF00225.23	1,30E-10	Kinesin motor domain	6211.A0A068YAB8	7,00E-49	negative regulation of motor neuron migration
g9122_schisto	PF00225.23	1,70E-17	Kinesin motor domain	6211.U6HMG5	4,00E-24	microtubule motor activity
g10161_ab_initio	PF00225.23	2,20E-28	Kinesin motor domain	6183.Smp_132300.1	8,20E-27	microtubule motor activity
g11455_ab_initio	PF00225.23	1,40E-15	Kinesin motor domain	6211.A0A068Y6T5	1,20E-14	anterograde neuronal dense core vesicle transport
g11591_schisto	PF00225.23	8,90E-19	Kinesin motor domain	6183.Smp_001040.1	2,30E-23	ATP-dependent microtubule motor activity, plus-end-directed
g12414_schisto	PF00225.23	1,10E-13	Kinesin motor domain	6211.A0A068YF55	3,00E-15	microtubule motor activity
g13851_ab_initio	PF00225.23	2,30E-60	Kinesin motor domain	6211.U6HMG5	4,10E-123	microtubule motor activity
g14331_schisto	PF00225.23	2,70E-42	Kinesin motor domain	6211.A0A068YCU5	8,80E-44	ATP-dependent microtubule motor activity
g14332_schisto	PF00225.23	2,10E-06	Kinesin motor domain	6211.A0A068YCU5	3,60E-25	ATP-dependent microtubule motor activity
g14376_schisto	PF00225.23	2,70E-72	Kinesin motor domain	6211.A0A087VZY0	4,70E-185	negative regulation of mitotic centrosome separation
g15100_schisto	PF00225.23	1,90E-69	Kinesin motor domain	6211.U6HMG5	4,60E-164	microtubule motor activity
g15892_schisto	PF00225.23	1,50E-66	Kinesin motor domain	6211.A0A068Y6A6	1,10E-185	microtubule motor activity
g20535_ab_initio	PF00225.23	8,60E-14	Kinesin motor domain	6211.A0A068YAB8	8,00E-102	negative regulation of motor neuron migration
g23728_schisto	PF00225.23	1,30E-30	Kinesin motor domain	6211.A0A068Y0E0	7,70E-73	Kinesin motor, catalytic domain. ATPase.
g9729_ab_initio	PF00226.31	1,30E-26	DnaJ domain	6211.A0A068YA44	2,20E-39	negative regulation of inclusion body assembly
g16568_schisto	PF00226.31	1,20E-21	DnaJ domain	6211.A0A068Y0N6	1,10E-43	DnaJ molecular chaperone homology domain
g22789_schisto	PF00226.31	3,00E-18	DnaJ domain	6211.A0A068YAK1	9,30E-29	cristae formation
g19389_schisto	PF00227.26	3,80E-21	Proteasome subunit	6211.A0A068Y5K9	3,40E-54	threonine-type endopeptidase activity
g21020_schisto	PF00227.26	2,20E-18	Proteasome subunit	6183.Smp_070930.1	4,20E-30	threonine-type endopeptidase activity
g26425_schisto	PF00227.26	1,10E-18	Proteasome subunit	6211.A0A068Y9N0	8,80E-34	The proteasome is a multicatalytic proteinase complex which is characterized by its ability to cleave peptides with Arg, Phe, Tyr, Leu, and Glu adjacent to the leaving group at neutral or slightly basic pH
g27184_schisto	PF00227.26	1,70E-23	Proteasome subunit	6211.A0A087W174	4,70E-57	threonine-type endopeptidase activity
g1403_ab_initio	PF00230.20	4,50E-18	Major intrinsic protein. transmembrane protein channels	32507.XP_006786506.1	2,20E-08	Belongs to the MIP aquaporin (TC 1.A.8) family
g1738_ab_initio	PF00230.20	1,40E-27	Major intrinsic protein. transmembrane protein channels	6211.A0A068Y1I7	7,60E-62	glycerol channel activity
g14091_schisto	PF00230.20	1,00E-26	Major intrinsic protein. transmembrane protein channels	6211.A0A068Y1I7	9,80E-71	glycerol channel activity
g14092_schisto	PF00230.20	1,90E-27	Major intrinsic protein. transmembrane protein channels	6211.A0A068Y1I7	2,70E-68	glycerol channel activity
g14093_schisto	PF00230.20	2,90E-10	Major intrinsic protein. transmembrane protein channels	6211.A0A068Y1I7	3,70E-27	glycerol channel activity
g14158_ab_initio	PF00230.20	8,80E-19	Major intrinsic protein. transmembrane protein channels	6211.A0A087VZ32	2,50E-26	water channel activity
g14585_ab_initio	PF00230.20	8,30E-24	Major intrinsic protein. transmembrane protein channels	6211.A0A087VZ32	4,90E-14	water channel activity
g15277_schisto	PF00230.20	6,30E-20	Major intrinsic protein. transmembrane protein channels	6211.A0A087VZ32	3,70E-32	water channel activity
g16973_schisto	PF00230.20	3,70E-17	Major intrinsic protein. transmembrane protein channels	6211.A0A087VZD0	3,50E-51	glycerol channel activity
g24393_schisto	PF00230.20	6,40E-22	Major intrinsic protein. transmembrane protein channels	9483.ENSCJAP00000039181	1,60E-11	Major intrinsic protein
g24400_schisto	PF00230.20	2,00E-22	Major intrinsic protein. transmembrane protein channels	6211.A0A087VZ32	9,60E-20	water channel activity
g24401_schisto	PF00230.20	9,70E-20	Major intrinsic protein. transmembrane protein channels	6211.A0A087VZ91	1,40E-33	Belongs to the MIP aquaporin (TC 1.A.8) family
g26293_schisto	PF00230.20	2,00E-12	Major intrinsic protein. transmembrane protein channels	6211.A0A087VZ91	5,50E-08	Belongs to the MIP aquaporin (TC 1.A.8) family
g29968_schisto	PF00230.20	7,50E-24	Major intrinsic protein. transmembrane protein channels	6211.A0A087VZ32	2,80E-16	water channel activity
g11377_ab_initio	PF00231.19	8,70E-27	ATP synthase	6211.A0A087VYT8	2,30E-42	proton-transporting ATP synthase activity, rotational mechanism
g2308_ab_initio	PF00233.19	9,00E-08	3'5'-cyclic nucleotide phosphodiesterase	6211.A0A068Y621	4,30E-10	3',5'-cyclic-GMP phosphodiesterase activity
g9386_schisto	PF00233.19	1,70E-12	3'5'-cyclic nucleotide phosphodiesterase	6211.A0A068YAF2	4,00E-14	3',5'-cyclic-GMP phosphodiesterase activity
g21555_ab_initio	PF00233.19	2,60E-13	3'5'-cyclic nucleotide phosphodiesterase	6211.A0A068Y9N6	1,70E-21	camp-specific 3,5-cyclic phosphodiesterase
g6217_ab_initio	PF00237.19	2,00E-26	Ribosomal protein L22p/L17e	6211.A0A087W0E9	4,40E-69	structural constituent of ribosome
g20031_schisto	PF00237.19	2,80E-08	Ribosomal protein L22p/L17e	6211.A0A087W0E9	6,00E-37	structural constituent of ribosome
g168_schisto	PF00240.23	2,40E-07	Ubiquitin family	400682.PAC_15721061	2,50E-30	protein tag
g2962_schisto	PF00240.23	9,90E-149	Ubiquitin family	27923.ML096811a-PA	4,70E-186	ubiquitin
g2963_schisto	PF00240.23	1,70E-103	Ubiquitin family	27923.ML096811a-PA	5,20E-120	ubiquitin
g4948_schisto	PF00240.23	0,00092	Ubiquitin family	6211.A0A068Y6F4	1,80E-24	ubiquitin
g5171_ab_initio	PF00240.23	6,90E-171	Ubiquitin family	27923.ML096811a-PA	9,10E-209	ubiquitin
g6767_ab_initio	PF00240.23	5,10E-75	Ubiquitin family	27923.ML096811a-PA	6,20E-103	ubiquitin
g7698_schisto	PF00240.23	3,90E-49	Ubiquitin family	8364.ENSXETP00000037338	1,80E-22	ubiquitin
g7704_schisto	PF00240.23	9,50E-168	Ubiquitin family	27923.ML096811a-PA	3,10E-207	ubiquitin
g7961_schisto	PF00240.23	1,40E-40	Ubiquitin family	6183.Smp_046690.1	4,20E-23	ubiquitin
g9054_ab_initio	PF00240.23	2,00E-08	Ubiquitin family	6183.Smp_002380.1	2,00E-64	Ubiquitin homologues
g9311_ab_initio	PF00240.23	1,30E-09	Ubiquitin family	6211.A0A068YDG3	1,10E-06	ubiquitin
g12416_schisto	PF00240.23	5,10E-59	Ubiquitin family	69293.ENSGACP00000026768	1,10E-52	ubiquitin
g13120_schisto	PF00240.23	3,90E-92	Ubiquitin family	10029.NP_001231307.1	3,10E-93	Ubiquitin exists either covalently attached to another protein, or free (unanchored). When covalently bound, it is conjugated to target proteins via an isopeptide bond either as a monomer (monoubiquitin), a polymer linked via different Lys residues of the ubiquitin (polyubiquitin chains) or a linear polymer linked via the initiator Met of the ubiquitin (linear polyubiquitin chains). Polyubiquitin…
g14318_schisto	PF00240.23	3,20E-39	Ubiquitin family	5762.XP_002672671.1	3,80E-21	ubiquitin
g14320_schisto	PF00240.23	2,20E-15	Ubiquitin family	6211.A0A068YDG3	8,10E-09	ubiquitin
g17450_ab_initio	PF00240.23	7,00E-256	Ubiquitin family	10029.NP_001231307.1	0	Ubiquitin exists either covalently attached to another protein, or free (unanchored). When covalently bound, it is conjugated to target proteins via an isopeptide bond either as a monomer (monoubiquitin), a polymer linked via different Lys residues of the ubiquitin (polyubiquitin chains) or a linear polymer linked via the initiator Met of the ubiquitin (linear polyubiquitin chains). Polyubiquitin…
g17452_ab_initio	PF00240.23	0	Ubiquitin family	10116.ENSRNOP00000043934	0	Ubiquitin exists either covalently attached to another protein, or free (unanchored). When covalently bound, it is conjugated to target proteins via an isopeptide bond either as a monomer (monoubiquitin), a polymer linked via different Lys residues of the ubiquitin (polyubiquitin chains) or a linear polymer linked via the initiator Met of the ubiquitin (linear polyubiquitin chains). Polyubiquitin…
g17501_ab_initio	PF00240.23	2,00E-07	Ubiquitin family	6211.A0A068YEN7	8,90E-29	protein modification by small protein conjugation
g18044_ab_initio	PF00240.23	0,0096	Ubiquitin family	6211.A0A068Y4Y9	2,70E-91	ubiquitin-like protein-specific protease activity
g21895_schisto	PF00240.23	2,20E-34	Ubiquitin family	6211.A0A068Y9L3	2,50E-62	protein tag
g26007_schisto	PF00240.23	4,30E-09	Ubiquitin family	6183.Smp_002380.1	6,20E-15	Ubiquitin homologues
g28056_schisto	PF00240.23	7,20E-49	Ubiquitin family	69293.ENSGACP00000026768	1,00E-44	ubiquitin
g28753_schisto	PF00240.23	2,00E-28	Ubiquitin family	121225.PHUM442590-PA	4,00E-31	Ubiquitin-like domain
g757_schisto	PF00244.20	3,40E-70	14-3-3 protein	7070.TC006109-PA	2,60E-59	Belongs to the 14-3-3 family
g7559_schisto	PF00244.20	1,30E-85	14-3-3 protein	69319.XP_008548526.1	2,60E-72	14-3-3 homologues
g11066_ab_initio	PF00244.20	8,90E-60	14-3-3 protein	69319.XP_008548526.1	5,00E-52	14-3-3 homologues
g12521_ab_initio	PF00244.20	1,40E-54	14-3-3 protein	6211.A0A087W1V5	5,70E-50	Belongs to the 14-3-3 family
g17339_schisto	PF00244.20	5,20E-92	14-3-3 protein	6211.A0A068Y354	1,90E-85	Belongs to the 14-3-3 family
g18407_schisto	PF00244.20	9,30E-85	14-3-3 protein	6211.A0A068YL65	2,30E-85	Belongs to the 14-3-3 family
g2154_ab_initio	PF00245.20	4,60E-34	Alkaline phosphatase	8496.XP_006263000.1	9,20E-27	alkaline phosphatase activity
g6563_schisto	PF00245.20	9,60E-18	Alkaline phosphatase	6211.A0A068Y666	4,60E-27	Alkaline phosphatase
g6564_schisto	PF00245.20	1,80E-14	Alkaline phosphatase	6211.A0A068Y3P0	5,20E-22	Alkaline phosphatase
g7141_schisto	PF00245.20	1,90E-17	Alkaline phosphatase	6211.A0A068XWY8	2,70E-30	Alkaline phosphatase
g7142_schisto	PF00245.20	5,10E-17	Alkaline phosphatase	6211.A0A068Y3P0	1,20E-27	Alkaline phosphatase
g7143_schisto	PF00245.20	2,20E-08	Alkaline phosphatase	6211.A0A068Y666	1,40E-09	Alkaline phosphatase
g7145_schisto	PF00245.20	6,60E-17	Alkaline phosphatase	6211.A0A068Y3P0	4,20E-15	Alkaline phosphatase
g7146_schisto	PF00245.20	1,30E-18	Alkaline phosphatase	6211.A0A068Y3P0	4,40E-21	Alkaline phosphatase
g8570_schisto	PF00245.20	8,80E-18	Alkaline phosphatase	6211.A0A068Y3P0	6,50E-29	Alkaline phosphatase
g8571_schisto	PF00245.20	4,80E-10	Alkaline phosphatase	6211.A0A068XWY8	5,90E-24	Alkaline phosphatase
g10835_ab_initio	PF00245.20	1,60E-17	Alkaline phosphatase	6211.A0A068XWY8	2,90E-30	Alkaline phosphatase
g19462_schisto	PF00245.20	5,80E-13	Alkaline phosphatase	6211.A0A068Y3P0	6,50E-25	Alkaline phosphatase
g19463_schisto	PF00245.20	5,60E-18	Alkaline phosphatase	6211.A0A068Y3P0	6,80E-26	Alkaline phosphatase
g19464_schisto	PF00245.20	1,50E-17	Alkaline phosphatase	6211.A0A068XWY8	2,10E-30	Alkaline phosphatase
g17191_schisto	PF00246.24	1,50E-07	Zinc carboxypeptidase	6211.A0A068YL64	1,40E-35	cytosolic carboxypeptidase-like protein 5
g2100_ab_initio	PF00248.21	6,10E-09	Aldo/keto reductase family	6087.XP_004211107.1	7,70E-10	alcohol dehydrogenase (NADP+) activity
g14265_schisto	PF00248.21	1,70E-10	Aldo/keto reductase family	7029.ACYPI005685-PA	6,10E-19	Aldo/keto reductase family
g18880_ab_initio	PF00248.21	8,70E-16	Aldo/keto reductase family	3983.cassava4.1_016997m	1,80E-18	Aldo-keto reductase family 4 member
g21551_schisto	PF00248.21	1,20E-09	Aldo/keto reductase family	6087.XP_004211107.1	3,80E-19	alcohol dehydrogenase (NADP+) activity
g21552_schisto	PF00248.21	6,70E-19	Aldo/keto reductase family	6211.A0A068XZU8	7,80E-25	aldo-keto reductase family 1, member
g253_schisto	PF00249.31	0,0055	Myb-like DNA-binding domain	6183.Smp_049730.2	2,10E-32	positive regulation of protein autoubiquitination
g884_ab_initio	PF00249.31	7,00E-12	Myb-like DNA-binding domain	6211.A0A068YEP5	1,90E-26	DNA binding
g11094_schisto	PF00249.31	1,00E-06	Myb-like DNA-binding domain	6211.A0A087VY53	2,20E-10	RNA polymerase II transcription regulator recruiting activity
g13274_schisto	PF00249.31	1,60E-09	Myb-like DNA-binding domain	6183.Smp_105960.1	7,10E-13	ubiquitin modification-dependent histone binding
g478_ab_initio	PF00250.18	2,00E-09	Forkhead domain. transcription factor	6211.A0A068Y286	4,70E-08	negative regulation of apoptotic process involved in outflow tract morphogenesis
g4033_schisto	PF00250.18	8,80E-14	Forkhead domain. transcription factor	6211.A0A087W1J3	1,40E-13	hepatocyte nuclear factor
g4226_schisto	PF00250.18	3,80E-28	Forkhead domain. transcription factor	6211.A0A068Y2A3	7,40E-21	DNA-binding transcription factor activity, RNA polymerase II-specific
g4724_ab_initio	PF00250.18	9,10E-17	Forkhead domain. transcription factor	6211.A0A087W041	5,20E-17	DNA-binding transcription factor activity, RNA polymerase II-specific
g4858_schisto	PF00250.18	1,80E-09	Forkhead domain. transcription factor	6211.A0A068Y286	4,40E-08	negative regulation of apoptotic process involved in outflow tract morphogenesis
g5662_ab_initio	PF00250.18	3,20E-35	Forkhead domain. transcription factor	6211.A0A068Y4W8	1,40E-44	DNA-binding transcription factor activity, RNA polymerase II-specific
g8269_schisto	PF00250.18	1,20E-34	Forkhead domain. transcription factor	6211.A0A068Y3E7	8,10E-54	negative regulation of detection of glucose
g10479_schisto	PF00250.18	1,10E-26	Forkhead domain. transcription factor	6211.A0A068YDD5	4,00E-50	forkhead box
g10867_ab_initio	PF00250.18	0,0011	Forkhead domain. transcription factor	6211.A0A068XVC5	1,10E-10	innate vocalization behavior
g10878_ab_initio	PF00250.18	3,60E-27	Forkhead domain. transcription factor	6211.A0A068Y4H4	1,50E-28	lateral mesodermal cell differentiation
g11259_ab_initio	PF00250.18	1,10E-13	Forkhead domain. transcription factor	6211.A0A068Y2A3	2,70E-09	DNA-binding transcription factor activity, RNA polymerase II-specific
g11354_schisto	PF00250.18	5,20E-14	Forkhead domain. transcription factor	6211.A0A068YK62	1,90E-26	sequence-specific DNA binding
g14094_ab_initio	PF00250.18	1,80E-28	Forkhead domain. transcription factor	7918.ENSLOCP00000021844	6,50E-26	Forkhead box
g14669_ab_initio	PF00250.18	1,10E-12	Forkhead domain. transcription factor	6500.XP_005092494.1	3,60E-20	DNA-binding transcription factor activity, RNA polymerase II-specific
g16103_ab_initio	PF00250.18	9,20E-35	Forkhead domain. transcription factor	6211.A0A068Y3E7	7,00E-54	negative regulation of detection of glucose
g16670_schisto	PF00250.18	3,70E-13	Forkhead domain. transcription factor	6211.A0A068XVC5	1,00E-24	innate vocalization behavior
g21496_schisto	PF00250.18	1,30E-28	Forkhead domain. transcription factor	6211.A0A068Y4H4	2,60E-29	lateral mesodermal cell differentiation
g23643_schisto	PF00250.18	2,70E-10	Forkhead domain. transcription factor	6211.A0A087VZV2	3,00E-25	response to water-immersion restraint stress
g25151_schisto	PF00250.18	2,60E-12	Forkhead domain. transcription factor	6183.Smp_086270.1	5,90E-07	forkhead box
g26844_schisto	PF00250.18	5,10E-35	Forkhead domain. transcription factor	6211.A0A068Y4W8	1,80E-44	DNA-binding transcription factor activity, RNA polymerase II-specific
g28774_schisto	PF00250.18	5,30E-37	Forkhead domain. transcription factor	6211.A0A068Y4W8	5,00E-46	DNA-binding transcription factor activity, RNA polymerase II-specific
g8418_schisto	PF00254.28	2,10E-11	FKBP-type peptidyl-prolyl cis-trans isomerase	9713.XP_006739186.1	2,80E-17	FK506 binding protein 5
g8419_schisto	PF00254.28	2,10E-11	FKBP-type peptidyl-prolyl cis-trans isomerase	9713.XP_006739186.1	3,60E-17	FK506 binding protein 5
g14643_schisto	PF00258.25	5,20E-17	Flavodoxin	6211.A0A068YC12	1,40E-112	cellular response to menadione
g3567_schisto	PF00261.20	0,006	Tropomyosin	6211.A0A068XY71	2,80E-07	intraciliary transport involved in cilium assembly
g4576_ab_initio	PF00261.20	3,60E-40	Tropomyosin	6211.A0A068YBH2	1,50E-39	structural constituent of muscle
g4750_schisto	PF00261.20	0,0017	Tropomyosin	6211.A0A068XZH6	4,00E-07	positive regulation of microtubule motor activity
g21088_ab_initio	PF00261.20	4,60E-33	Tropomyosin	7217.FBpp0114645	2,10E-18	Tropomyosin like
g7863_ab_initio	PF00262.18	1,40E-29	Calreticulin family	6211.A0A068YFY2	1,80E-30	unfolded protein binding
g15641_ab_initio	PF00262.18	3,10E-29	Calreticulin family	6211.A0A068YA41	5,30E-15	peptide antigen assembly with MHC class I protein complex
g3165_schisto	PF00264.20	3,80E-15	Common central domain of tyrosinase	6183.Smp_013540.1	3,00E-86	tyrosinase
g3166_schisto	PF00264.20	1,90E-14	Common central domain of tyrosinase	6183.Smp_013540.1	4,90E-97	tyrosinase
g18160_schisto	PF00264.20	6,60E-17	Common central domain of tyrosinase	6183.Smp_050270.1	4,40E-98	tyrosinase
g16735_schisto	PF00266.19	4,00E-07	Aminotransferase class-V	6211.A0A068YC63	3,60E-143	Catalyzes the cleavage of L-kynurenine (L-Kyn) and L-3- hydroxykynurenine (L-3OHKyn) into anthranilic acid (AA) and 3- hydroxyanthranilic acid (3-OHAA), respectively
g84_schisto	PF00270.29	3,90E-39	DEAD/DEAH box helicase	6211.A0A087VYB5	1,80E-73	RNA secondary structure unwinding
g1517_ab_initio	PF00270.29	1,50E-06	DEAD/DEAH box helicase	6183.Smp_131360.1	8,20E-39	helicase activity
g2774_ab_initio	PF00270.29	1,10E-23	DEAD/DEAH box helicase	6183.Smp_003660.1	2,90E-74	negative regulation of DNA damage checkpoint
g3200_schisto	PF00270.29	1,70E-11	DEAD/DEAH box helicase	6211.A0A068YDF3	2,80E-21	ATP-dependent RNA helicase
g4146_ab_initio	PF00270.29	4,20E-45	DEAD/DEAH box helicase	6211.A0A068YE60	2,80E-292	RNA secondary structure unwinding
g5457_schisto	PF00270.29	2,60E-07	DEAD/DEAH box helicase	79684.XP_005354335.1	5,90E-26	ATP-dependent DNA helicase Q4
g6651_schisto	PF00270.29	4,80E-07	DEAD/DEAH box helicase	6211.A0A087VYQ7	7,40E-28	ATP-dependent RNA helicase
g8008_schisto	PF00270.29	1,20E-44	DEAD/DEAH box helicase	6211.A0A068YE60	8,40E-163	RNA secondary structure unwinding
g8017_ab_initio	PF00270.29	3,40E-43	DEAD/DEAH box helicase	6500.XP_005090184.1	1,30E-205	DEAD (Asp-Glu-Ala-Asp) box polypeptide 41
g8156_ab_initio	PF00270.29	0,00018	DEAD/DEAH box helicase	6211.A0A087W1N7	1,10E-61	ATP-dependent RNA helicase activity
g10803_schisto	PF00270.29	1,00E-10	DEAD/DEAH box helicase	6211.A0A068YC07	1,60E-67	RNA secondary structure unwinding
g11272_schisto	PF00270.29	1,30E-08	DEAD/DEAH box helicase	6211.A0A068YGD0	1,60E-61	Small nuclear ribonucleoprotein
g11404_schisto	PF00270.29	1,90E-12	DEAD/DEAH box helicase	6211.A0A068YDA2	3,90E-48	RNA secondary structure unwinding
g13022_ab_initio	PF00270.29	5,60E-27	DEAD/DEAH box helicase	6211.A0A068Y352	1,70E-83	cellular response to selenite ion
g13352_schisto	PF00270.29	1,70E-21	DEAD/DEAH box helicase	6211.A0A068XU89	2,00E-74	CTPase activity
g16483_schisto	PF00270.29	3,10E-15	DEAD/DEAH box helicase	6211.A0A068Y503	1,40E-72	homologous recombination
g17596_schisto	PF00270.29	1,90E-46	DEAD/DEAH box helicase	6211.A0A068YDI3	3,70E-151	pri-miRNA transcription by RNA polymerase II
g18138_schisto	PF00270.29	2,00E-19	DEAD/DEAH box helicase	6211.A0A068Y0A4	2,00E-27	ATP-dependent RNA helicase
g18449_schisto	PF00270.29	5,80E-50	DEAD/DEAH box helicase	6211.A0A087W0S5	1,30E-127	pri-miRNA transcription by RNA polymerase II
g19685_schisto	PF00270.29	3,40E-45	DEAD/DEAH box helicase	6211.A0A068XYU3	9,50E-69	RNA secondary structure unwinding
g19857_schisto	PF00270.29	4,30E-38	DEAD/DEAH box helicase	6211.A0A068YCC8	1,50E-60	Belongs to the DEAD box helicase family
g20325_schisto	PF00270.29	6,20E-09	DEAD/DEAH box helicase	6211.A0A068YGM1	3,00E-39	DNA dealkylation involved in DNA repair
g20603_schisto	PF00270.29	4,00E-12	DEAD/DEAH box helicase	6211.A0A087VY49	5,50E-23	RNA secondary structure unwinding
g20914_ab_initio	PF00270.29	3,90E-26	DEAD/DEAH box helicase	6211.A0A068YC07	9,60E-143	RNA secondary structure unwinding
g23085_schisto	PF00270.29	3,70E-08	DEAD/DEAH box helicase	6211.A0A068Y0Y7	3,10E-49	negative regulation of DNA damage checkpoint
g23240_schisto	PF00270.29	6,30E-10	DEAD/DEAH box helicase	6211.A0A068XY29	1,10E-45	RNA helicase activity
g24236_schisto	PF00270.29	7,80E-10	DEAD/DEAH box helicase	6211.A0A068Y352	2,30E-21	cellular response to selenite ion
g24237_schisto	PF00270.29	1,80E-15	DEAD/DEAH box helicase	6211.A0A068Y352	3,40E-24	cellular response to selenite ion
g24616_schisto	PF00270.29	1,40E-19	DEAD/DEAH box helicase	7897.ENSLACP00000014654	1,40E-26	DEAD (Asp-Glu-Ala-Asp) box polypeptide 41
g24869_schisto	PF00270.29	6,40E-38	DEAD/DEAH box helicase	6211.A0A087VZF6	5,30E-83	negative regulation of RNA-directed 5'-3' RNA polymerase activity
g26751_schisto	PF00270.29	5,40E-05	DEAD/DEAH box helicase	6211.A0A068XY29	1,80E-14	RNA helicase activity
g27646_schisto	PF00270.29	0,0018	DEAD/DEAH box helicase	6211.A0A068YNA5	1,90E-21	ATP-dependent RNA helicase
g28376_schisto	PF00270.29	1,60E-10	DEAD/DEAH box helicase	6211.A0A068Y6L8	5,00E-21	RNA secondary structure unwinding
g29170_schisto	PF00270.29	1,40E-19	DEAD/DEAH box helicase	6211.A0A068XU51	1,30E-54	Belongs to the DEAD box helicase family
g30316_schisto	PF00270.29	1,70E-17	DEAD/DEAH box helicase	6183.Smp_166400.1	2,20E-24	negative regulation of RNA-directed 5'-3' RNA polymerase activity
g77_ab_initio	PF00271.31	1,70E-10	Helicase conserved C-terminal domain	6211.A0A068YF96	9,20E-93	four-way junction helicase activity
g685_ab_initio	PF00271.31	9,40E-22	Helicase conserved C-terminal domain	6211.A0A068Y331	8,90E-228	SWI SNF related, matrix associated, actin dependent regulator of chromatin, subfamily a, member
g706_ab_initio	PF00271.31	4,20E-12	Helicase conserved C-terminal domain	6211.A0A068Y1D8	5,40E-219	double-strand break repair via alternative nonhomologous end joining
g886_ab_initio	PF00271.31	7,00E-21	Helicase conserved C-terminal domain	6211.A0A087VZA7	8,80E-91	helicase activity
g1382_ab_initio	PF00271.31	7,80E-27	Helicase conserved C-terminal domain	6211.A0A068XU89	2,10E-114	CTPase activity
g1516_ab_initio	PF00271.31	2,00E-09	Helicase conserved C-terminal domain	6211.A0A087VY37	1,40E-27	helicase activity
g2761_schisto	PF00271.31	5,10E-09	Helicase conserved C-terminal domain	27923.ML062235a-PA	1,20E-17	pericentric heterochromatin assembly
g3263_schisto	PF00271.31	3,70E-20	Helicase conserved C-terminal domain	6211.A0A087W0W9	4,40E-72	H3K27me3 modified histone binding
g3722_ab_initio	PF00271.31	1,40E-07	Helicase conserved C-terminal domain	6211.A0A087W0D0	1,50E-22	Dicer dimerisation domain
g3917_schisto	PF00271.31	1,60E-10	Helicase conserved C-terminal domain	6211.A0A068XYH7	1,30E-79	H3K27me3 modified histone binding
g4847_schisto	PF00271.31	1,70E-12	Helicase conserved C-terminal domain	6211.A0A068YCZ8	6,70E-26	CTPase activity
g5383_schisto	PF00271.31	1,20E-15	Helicase conserved C-terminal domain	6211.A0A068Y331	6,00E-69	SWI SNF related, matrix associated, actin dependent regulator of chromatin, subfamily a, member
g5779_ab_initio	PF00271.31	4,70E-05	Helicase conserved C-terminal domain	6211.A0A087VY37	1,60E-07	helicase activity
g6511_ab_initio	PF00271.31	1,40E-16	Helicase conserved C-terminal domain	6211.A0A068Y503	1,20E-150	homologous recombination
g7225_ab_initio	PF00271.31	1,20E-07	Helicase conserved C-terminal domain	6211.A0A068YCC8	3,80E-50	Belongs to the DEAD box helicase family
g7402_schisto	PF00271.31	3,40E-11	Helicase conserved C-terminal domain	6211.A0A068Y3Q0	1,60E-21	RNA secondary structure unwinding
g9956_ab_initio	PF00271.31	7,00E-27	Helicase conserved C-terminal domain	6211.A0A068Y3Q0	4,90E-62	RNA secondary structure unwinding
g10805_schisto	PF00271.31	2,50E-19	Helicase conserved C-terminal domain	6211.A0A068YC07	5,20E-56	RNA secondary structure unwinding
g11273_schisto	PF00271.31	1,40E-06	Helicase conserved C-terminal domain	6211.A0A068YGD0	2,90E-64	Small nuclear ribonucleoprotein
g11275_schisto	PF00271.31	0,0026	Helicase conserved C-terminal domain	6211.A0A068YGD0	2,40E-170	Small nuclear ribonucleoprotein
g12582_ab_initio	PF00271.31	1,30E-23	Helicase conserved C-terminal domain	6211.A0A087VY49	9,60E-70	RNA secondary structure unwinding
g13021_ab_initio	PF00271.31	2,70E-13	Helicase conserved C-terminal domain	6211.A0A068Y352	2,20E-27	cellular response to selenite ion
g13167_ab_initio	PF00271.31	5,80E-09	Helicase conserved C-terminal domain	6211.A0A087W0D0	2,80E-27	Dicer dimerisation domain
g13831_ab_initio	PF00271.31	7,70E-12	Helicase conserved C-terminal domain	6211.A0A068Y6B1	1,70E-104	Excision repair
g15177_ab_initio	PF00271.31	1,20E-18	Helicase conserved C-terminal domain	6211.A0A068Y6L8	4,50E-62	RNA secondary structure unwinding
g16484_schisto	PF00271.31	1,30E-16	Helicase conserved C-terminal domain	6211.A0A068Y503	1,90E-145	homologous recombination
g17197_ab_initio	PF00271.31	5,00E-20	Helicase conserved C-terminal domain	6183.Smp_166400.1	2,40E-50	negative regulation of RNA-directed 5'-3' RNA polymerase activity
g17349_schisto	PF00271.31	4,40E-07	Helicase conserved C-terminal domain	6211.A0A068Y3Z0	1,90E-23	DNA double-strand break processing
g19213_ab_initio	PF00271.31	1,40E-18	Helicase conserved C-terminal domain	6211.A0A068YCL0	2,20E-161	four-way junction helicase activity
g19858_schisto	PF00271.31	7,20E-08	Helicase conserved C-terminal domain	6211.A0A068YCC8	5,50E-41	Belongs to the DEAD box helicase family
g19970_ab_initio	PF00271.31	5,20E-13	Helicase conserved C-terminal domain	6211.A0A068YNA5	1,30E-146	ATP-dependent RNA helicase
g20092_ab_initio	PF00271.31	8,10E-15	Helicase conserved C-terminal domain	6211.A0A068YCZ8	1,10E-46	CTPase activity
g20601_schisto	PF00271.31	0,00084	Helicase conserved C-terminal domain	6211.A0A087VY49	1,40E-25	RNA secondary structure unwinding
g20789_ab_initio	PF00271.31	5,10E-06	Helicase conserved C-terminal domain	6183.Smp_157510.1	9,80E-180	helicase activity
g21512_ab_initio	PF00271.31	1,60E-06	Helicase conserved C-terminal domain	8090.ENSORLP00000006067	6,70E-44	DEAH (Asp-Glu-Ala-His) box polypeptide 15
g21797_ab_initio	PF00271.31	2,40E-06	Helicase conserved C-terminal domain	6183.Smp_093580.1	3,30E-17	ATP-dependent RNA helicase
g23855_schisto	PF00271.31	9,50E-08	Helicase conserved C-terminal domain	6211.A0A068Y1D8	4,00E-45	double-strand break repair via alternative nonhomologous end joining
g24659_schisto	PF00271.31	0,0026	Helicase conserved C-terminal domain	6183.Smp_131360.1	5,50E-21	helicase activity
g26838_schisto	PF00271.31	9,80E-11	Helicase conserved C-terminal domain	6183.Smp_135910.1	1,20E-35	Excision repair
g27138_schisto	PF00271.31	2,50E-09	Helicase conserved C-terminal domain	6211.A0A068YDE3	8,10E-53	helicase activity
g27647_schisto	PF00271.31	7,60E-14	Helicase conserved C-terminal domain	6211.A0A068YNA5	3,10E-44	ATP-dependent RNA helicase
g28375_schisto	PF00271.31	9,00E-07	Helicase conserved C-terminal domain	6183.Smp_047110.1	9,90E-28	RNA secondary structure unwinding
g557_ab_initio	PF00274.19	4,10E-92	Fructose-bisphosphate aldolase class-I	6211.A0A068YGP7	4,30E-87	fructose-bisphosphate aldolase activity
g3553_ab_initio	PF00274.19	3,10E-62	Fructose-bisphosphate aldolase class-I	6211.A0A068YGP7	6,90E-57	fructose-bisphosphate aldolase activity
g6426_schisto	PF00274.19	1,20E-76	Fructose-bisphosphate aldolase class-I	6211.A0A068YGP7	1,90E-70	fructose-bisphosphate aldolase activity
g13201_schisto	PF00274.19	3,30E-26	Fructose-bisphosphate aldolase class-I	6211.A0A068YIT8	2,00E-18	fructose-bisphosphate aldolase activity
g13203_schisto	PF00274.19	1,80E-08	Fructose-bisphosphate aldolase class-I	6211.A0A068YCC9	3,30E-07	fructose-bisphosphate aldolase activity
g13204_schisto	PF00274.19	3,00E-34	Fructose-bisphosphate aldolase class-I	6211.A0A068YCC9	2,50E-36	fructose-bisphosphate aldolase activity
g19424_ab_initio	PF00274.19	7,70E-86	Fructose-bisphosphate aldolase class-I	6211.A0A068YFX0	4,30E-77	fructose-bisphosphate aldolase activity
g22730_schisto	PF00274.19	4,30E-114	Fructose-bisphosphate aldolase class-I	6211.A0A068YGP7	3,60E-110	fructose-bisphosphate aldolase activity
g25243_schisto	PF00274.19	6,20E-36	Fructose-bisphosphate aldolase class-I	6211.A0A068YCC9	5,40E-35	fructose-bisphosphate aldolase activity
g1602_schisto	PF00282.19	1,90E-06	Pyridoxal-dependent decarboxylase conserved domain	7260.FBpp0246925	1,60E-12	carboxy-lyase activity. It is involved in the biological process described with cellular amino acid metabolic process
g2002_ab_initio	PF00282.19	1,30E-17	Pyridoxal-dependent decarboxylase conserved domain	7897.ENSLACP00000010396	2,00E-13	L-dopa decarboxylase activity
g2004_ab_initio	PF00282.19	3,50E-20	Pyridoxal-dependent decarboxylase conserved domain	7897.ENSLACP00000020720	6,20E-25	histidine decarboxylase activity
g11598_ab_initio	PF00282.19	2,70E-41	Pyridoxal-dependent decarboxylase conserved domain	136037.KDR23678	8,20E-39	carboxy-lyase activity. It is involved in the biological process described with cellular amino acid metabolic process
g18297_schisto	PF00282.19	6,30E-05	Pyridoxal-dependent decarboxylase conserved domain	7897.ENSLACP00000020720	1,00E-11	histidine decarboxylase activity
g20940_ab_initio	PF00282.19	7,70E-06	Pyridoxal-dependent decarboxylase conserved domain	6211.A0A068Y9K9	1,30E-31	Sphingosine-1-phosphate lyase 1
g7512_ab_initio	PF00285.21	2,60E-17	Citrate synthase, C-terminal domain	482537.XP_008569308.1	4,20E-109	ATP citrate synthase activity
g9133_schisto	PF00285.21	1,20E-18	Citrate synthase, C-terminal domain	6211.A0A068YK77	8,20E-49	citrate (Si)-synthase activity
g21127_ab_initio	PF00285.21	1,30E-15	Citrate synthase, C-terminal domain	6211.A0A068YK77	4,00E-44	citrate (Si)-synthase activity
g5093_ab_initio	PF00287.18	4,30E-38	Sodium / potassium ATPase beta chain	6211.A0A068YMU0	2,90E-80	This is the non-catalytic component of the active enzyme, which catalyzes the hydrolysis of ATP coupled with the exchange of Na( ) and K( ) ions across the plasma membrane
g5096_ab_initio	PF00287.18	1,10E-41	Sodium / potassium ATPase beta chain	6211.A0A068YMU0	2,00E-104	This is the non-catalytic component of the active enzyme, which catalyzes the hydrolysis of ATP coupled with the exchange of Na( ) and K( ) ions across the plasma membrane
g5097_ab_initio	PF00287.18	7,20E-15	Sodium / potassium ATPase beta chain	6211.A0A068YMU0	2,10E-57	This is the non-catalytic component of the active enzyme, which catalyzes the hydrolysis of ATP coupled with the exchange of Na( ) and K( ) ions across the plasma membrane
g5099_ab_initio	PF00287.18	4,80E-40	Sodium / potassium ATPase beta chain	6211.A0A068YMU0	3,30E-100	This is the non-catalytic component of the active enzyme, which catalyzes the hydrolysis of ATP coupled with the exchange of Na( ) and K( ) ions across the plasma membrane
g12324_schisto	PF00287.18	2,10E-29	Sodium / potassium ATPase beta chain	6211.A0A068YMU0	5,50E-48	This is the non-catalytic component of the active enzyme, which catalyzes the hydrolysis of ATP coupled with the exchange of Na( ) and K( ) ions across the plasma membrane
g12325_schisto	PF00287.18	1,50E-08	Sodium / potassium ATPase beta chain	6211.A0A068YMU0	4,50E-23	This is the non-catalytic component of the active enzyme, which catalyzes the hydrolysis of ATP coupled with the exchange of Na( ) and K( ) ions across the plasma membrane
g12326_schisto	PF00287.18	5,70E-31	Sodium / potassium ATPase beta chain	6211.A0A068YMU0	3,60E-85	This is the non-catalytic component of the active enzyme, which catalyzes the hydrolysis of ATP coupled with the exchange of Na( ) and K( ) ions across the plasma membrane
g12327_schisto	PF00287.18	1,60E-40	Sodium / potassium ATPase beta chain	6211.A0A068YMU0	1,70E-104	This is the non-catalytic component of the active enzyme, which catalyzes the hydrolysis of ATP coupled with the exchange of Na( ) and K( ) ions across the plasma membrane
g12328_schisto	PF00287.18	1,20E-41	Sodium / potassium ATPase beta chain	6211.A0A068YMU0	1,20E-105	This is the non-catalytic component of the active enzyme, which catalyzes the hydrolysis of ATP coupled with the exchange of Na( ) and K( ) ions across the plasma membrane
g12330_schisto	PF00287.18	2,70E-42	Sodium / potassium ATPase beta chain	6211.A0A068YMU0	4,00E-119	This is the non-catalytic component of the active enzyme, which catalyzes the hydrolysis of ATP coupled with the exchange of Na( ) and K( ) ions across the plasma membrane
g15446_schisto	PF00287.18	3,10E-31	Sodium / potassium ATPase beta chain	6211.A0A068YMU0	1,90E-81	This is the non-catalytic component of the active enzyme, which catalyzes the hydrolysis of ATP coupled with the exchange of Na( ) and K( ) ions across the plasma membrane
g20794_ab_initio	PF00287.18	5,10E-21	Sodium / potassium ATPase beta chain	6211.A0A068YMU0	1,60E-64	This is the non-catalytic component of the active enzyme, which catalyzes the hydrolysis of ATP coupled with the exchange of Na( ) and K( ) ions across the plasma membrane
g22774_schisto	PF00287.18	2,50E-37	Sodium / potassium ATPase beta chain	6211.A0A068YMU0	2,60E-60	This is the non-catalytic component of the active enzyme, which catalyzes the hydrolysis of ATP coupled with the exchange of Na( ) and K( ) ions across the plasma membrane
g25626_schisto	PF00288.26	5,10E-15	GHMP kinases N terminal domain	6211.A0A068Y6D1	1,90E-49	Belongs to the GHMP kinase family. Mevalonate kinase subfamily
g13486_ab_initio	PF00291.25	9,50E-31	Pyridoxal-phosphate dependent enzyme	6183.Smp_137330.1	2,40E-54	serine dehydratase-like
g16716_schisto	PF00291.25	1,10E-13	Pyridoxal-phosphate dependent enzyme	7994.ENSAMXP00000008310	2,00E-23	Belongs to the cysteine synthase cystathionine beta- synthase family
g18677_schisto	PF00291.25	5,10E-29	Pyridoxal-phosphate dependent enzyme	6183.Smp_137330.1	9,90E-48	serine dehydratase-like
g19358_ab_initio	PF00291.25	1,60E-09	Pyridoxal-phosphate dependent enzyme	7994.ENSAMXP00000008310	1,30E-31	Belongs to the cysteine synthase cystathionine beta- synthase family
g9446_ab_initio	PF00292.18	6,10E-57	Paired box' domain. DNA-binding domain	6183.Smp_160670.1	4,40E-48	Paired box
g19885_ab_initio	PF00292.18	4,40E-42	Paired box' domain. DNA-binding domain	7217.FBpp0126010	1,20E-41	Sequence-specific DNA binding. It is involved in the biological process described with regulation of transcription, DNA-templated
g20083_schisto	PF00292.18	8,00E-60	Paired box' domain. DNA-binding domain	6183.Smp_170750.1	3,10E-51	Paired box
g6279_ab_initio	PF00294.24	4,20E-47	pfkB family carbohydrate kinase	6211.A0A087VZ57	4,00E-102	adenosine kinase
g7604_schisto	PF00294.24	1,40E-17	pfkB family carbohydrate kinase	6211.A0A087VZ57	6,50E-53	adenosine kinase
g7605_schisto	PF00294.24	9,80E-25	pfkB family carbohydrate kinase	6211.A0A087VZ57	3,90E-42	adenosine kinase
g21116_schisto	PF00294.24	2,60E-08	pfkB family carbohydrate kinase	6211.A0A068Y8T3	1,80E-37	ribokinase activity
g21638_ab_initio	PF00297.22	1,70E-17	Ribosomal protein L3	6211.A0A068Y4R5	3,10E-25	ribosomal large subunit assembly
g30201_schisto	PF00297.22	3,30E-143	Ribosomal protein L3	6211.A0A068Y4R5	2,70E-183	ribosomal large subunit assembly
g14774_ab_initio	PF00298.19	1,10E-10	Ribosomal protein L11, RNA binding domain	6211.A0A087VZC3	3,60E-24	Belongs to the universal ribosomal protein uL11 family
g1678_ab_initio	PF00300.22	1,50E-06	Histidine phosphatase superfamily (branch 1)	6211.A0A068YGJ6	1,50E-49	Serine threonine-protein phosphatase Pgam5, mitochondrial
g8932_ab_initio	PF00300.22	2,40E-08	Histidine phosphatase superfamily (branch 1)	6211.A0A068YAF3	1,30E-83	collagen-activated tyrosine kinase receptor signaling pathway
g12870_schisto	PF00300.22	8,00E-08	Histidine phosphatase superfamily (branch 1)	6211.A0A068YAF3	8,90E-25	collagen-activated tyrosine kinase receptor signaling pathway
g25999_schisto	PF00300.22	2,40E-20	Histidine phosphatase superfamily (branch 1)	6211.A0A068Y3Q2	4,60E-96	Serine threonine-protein phosphatase Pgam5, mitochondrial
g26510_schisto	PF00300.22	8,90E-06	Histidine phosphatase superfamily (branch 1)	6211.A0A068YGJ6	5,20E-29	Serine threonine-protein phosphatase Pgam5, mitochondrial
g26511_schisto	PF00300.22	0,00024	Histidine phosphatase superfamily (branch 1)	6211.A0A068YGJ6	1,50E-07	Serine threonine-protein phosphatase Pgam5, mitochondrial
g8249_ab_initio	PF00303.19	1,20E-15	Thymidylate synthase	6211.A0A087W269	4,20E-24	5,10-methylenetetrahydrofolate-dependent methyltransferase activity
g18656_ab_initio	PF00305.19	3,20E-15	Lipoxygenase	6211.A0A068YM10	3,00E-46	arachidonate 5-lipoxygenase activity
g28198_schisto	PF00306.27	6,90E-14	ATP synthase alpha/beta chain, C terminal domain	6211.A0A068Y4E4	1,40E-28	Produces ATP from ADP in the presence of a proton gradient across the membrane
g12_schisto	PF00307.31	5,00E-35	Calponin homology (CH) domain	6211.A0A068YAJ7	2,00E-149	actin filament network formation
g988_ab_initio	PF00307.31	3,30E-13	Calponin homology (CH) domain	6211.A0A068Y9I6	7,10E-127	cytoskeletal anchoring at nuclear membrane
g1791_schisto	PF00307.31	2,70E-06	Calponin homology (CH) domain	6183.Smp_210410.1	2,50E-21	smooth muscle cell chemotaxis
g3604_ab_initio	PF00307.31	5,80E-11	Calponin homology (CH) domain	6183.Smp_007270.1	4,50E-18	actin binding
g6119_ab_initio	PF00307.31	1,20E-13	Calponin homology (CH) domain	6211.A0A068Y4F3	2,40E-85	Microtubule-actin cross-linking factor 1
g7159_ab_initio	PF00307.31	1,10E-12	Calponin homology (CH) domain	6211.A0A068YAJ7	2,00E-67	actin filament network formation
g7161_schisto	PF00307.31	3,20E-33	Calponin homology (CH) domain	6211.A0A068YEX7	2,80E-215	actin filament network formation
g8891_ab_initio	PF00307.31	3,90E-32	Calponin homology (CH) domain	6211.A0A068Y664	1,10E-111	actin filament network formation
g10598_ab_initio	PF00307.31	6,40E-05	Calponin homology (CH) domain	6211.A0A068YCM4	8,10E-17	actin filament network formation
g11742_schisto	PF00307.31	2,90E-10	Calponin homology (CH) domain	6211.A0A068YGQ0	4,10E-94	cytoskeletal adaptor activity
g13844_ab_initio	PF00307.31	1,40E-12	Calponin homology (CH) domain	6211.A0A068Y245	6,60E-26	cell division
g13953_schisto	PF00307.31	7,50E-45	Calponin homology (CH) domain	6211.A0A087W204	4,90E-194	positive regulation of interleukin-2 secretion
g16252_schisto	PF00307.31	0,00032	Calponin homology (CH) domain	6211.A0A068YCM4	2,60E-14	actin filament network formation
g16253_schisto	PF00307.31	0,00029	Calponin homology (CH) domain	6211.A0A068YCM4	7,50E-25	actin filament network formation
g16871_schisto	PF00307.31	7,60E-13	Calponin homology (CH) domain	6211.A0A068XZN6	3,80E-24	cytoskeletal anchoring at nuclear membrane
g17735_ab_initio	PF00307.31	1,50E-10	Calponin homology (CH) domain	6211.A0A068YGQ0	7,20E-80	cytoskeletal adaptor activity
g18384_ab_initio	PF00307.31	1,40E-19	Calponin homology (CH) domain	6211.A0A068YEX7	6,00E-179	actin filament network formation
g20135_ab_initio	PF00307.31	1,20E-13	Calponin homology (CH) domain	6211.A0A068YBP2	5,10E-46	Filamin C, gamma
g20136_ab_initio	PF00307.31	9,70E-13	Calponin homology (CH) domain	6211.A0A068YBP2	4,60E-56	Filamin C, gamma
g22113_schisto	PF00307.31	3,10E-10	Calponin homology (CH) domain	6211.A0A068YDT9	3,50E-87	smooth muscle cell chemotaxis
g22114_schisto	PF00307.31	1,70E-05	Calponin homology (CH) domain	6211.A0A068YDT9	2,00E-29	smooth muscle cell chemotaxis
g22444_schisto	PF00307.31	2,90E-19	Calponin homology (CH) domain	6211.A0A068XYS6	1,10E-29	regulation of cellular component size
g24017_schisto	PF00307.31	3,50E-38	Calponin homology (CH) domain	6211.A0A068Y664	4,30E-117	actin filament network formation
g26469_schisto	PF00307.31	2,00E-15	Calponin homology (CH) domain	6211.A0A068YBP2	5,30E-47	Filamin C, gamma
g26471_schisto	PF00307.31	1,00E-16	Calponin homology (CH) domain	6211.A0A068YBP2	3,60E-67	Filamin C, gamma
g28563_schisto	PF00307.31	1,30E-15	Calponin homology (CH) domain	6211.A0A068YLZ7	4,40E-46	actinin, alpha
g29447_schisto	PF00307.31	0,00028	Calponin homology (CH) domain	6183.Smp_161970.1	1,20E-09	EH domain-binding protein
g2699_ab_initio	PF00310.21	5,80E-63	Glutamine amidotransferases class-II	6211.A0A068Y3C2	5,10E-83	glutamate synthase (NADH) activity
g23025_schisto	PF00310.21	1,10E-11	Glutamine amidotransferases class-II	6211.A0A068Y3C2	1,70E-21	glutamate synthase (NADH) activity
g14239_schisto	PF00312.22	1,00E-14	Ribosomal protein S15	6211.A0A068YCH8	1,10E-45	small ribosomal subunit rRNA binding
g1606_ab_initio	PF00318.20	1,50E-23	Ribosomal protein S2	6211.A0A068Y4E0	1,10E-96	rRNA export from nucleus
g17421_ab_initio	PF00318.20	2,70E-38	Ribosomal protein S2	6211.A0A068Y9I5	2,40E-91	mitochondrial translation
g20822_schisto	PF00318.20	1,50E-18	Ribosomal protein S2	6211.A0A068Y9I5	3,40E-45	mitochondrial translation
g29187_schisto	PF00318.20	8,10E-24	Ribosomal protein S2	6211.A0A068Y4E0	1,20E-72	rRNA export from nucleus
g12297_ab_initio	PF00319.18	2,50E-19	SRF-type transcription factor (DNA-binding and dimerisation domain)	6211.A0A068XWL8	1,90E-27	serum response element binding
g15445_schisto	PF00319.18	1,20E-09	SRF-type transcription factor (DNA-binding and dimerisation domain)	6211.A0A068XWL8	3,70E-10	serum response element binding
g252_schisto	PF00320.27	2,50E-06	GATA zinc finger	126957.SMAR013016-PA	1,20E-21	binding. It is involved in the biological process described with regulation of transcription, DNA-templated
g15654_ab_initio	PF00324.21	1,90E-06	Amino acid permease	6211.A0A087VXN7	8,30E-37	Solute carrier family 12
g20539_schisto	PF00324.21	8,70E-18	Amino acid permease	6211.A0A068YFW5	5,70E-67	cationic amino acid transporter
g21580_ab_initio	PF00324.21	8,10E-08	Amino acid permease	6211.A0A068Y487	7,30E-15	solute carrier family 12 member
g25433_schisto	PF00324.21	4,30E-08	Amino acid permease	6211.A0A087VXN7	2,10E-20	Solute carrier family 12
g9653_ab_initio	PF00326.21	2,10E-13	Prolyl oligopeptidase family	6211.A0A068Y0A6	6,10E-52	serine-type peptidase activity
g20519_ab_initio	PF00326.21	0,00063	Prolyl oligopeptidase family	6211.A0A068XTD9	3,00E-13	dipeptidyl peptidase
g21481_ab_initio	PF00326.21	9,00E-35	Prolyl oligopeptidase family	6211.A0A068YA74	1,20E-78	serine-type exopeptidase activity
g21878_ab_initio	PF00328.22	6,30E-78	Histidine phosphatase superfamily (branch 2)	6211.A0A087VXH2	8,90E-277	5-diphosphoinositol pentakisphosphate 3-kinase activity
g25441_schisto	PF00328.22	0,0028	Histidine phosphatase superfamily (branch 2)	6211.U6I3P1	1,80E-19	acid phosphatase activity
g26312_schisto	PF00328.22	9,20E-18	Histidine phosphatase superfamily (branch 2)	6211.A0A087VXH2	2,10E-30	5-diphosphoinositol pentakisphosphate 3-kinase activity
g26313_schisto	PF00328.22	6,00E-47	Histidine phosphatase superfamily (branch 2)	6211.A0A087VXH2	9,50E-132	5-diphosphoinositol pentakisphosphate 3-kinase activity
g26314_schisto	PF00328.22	1,10E-14	Histidine phosphatase superfamily (branch 2)	6211.A0A087VXH2	8,70E-107	5-diphosphoinositol pentakisphosphate 3-kinase activity
g29897_schisto	PF00328.22	2,10E-14	Histidine phosphatase superfamily (branch 2)	6183.Smp_123670.1	6,00E-31	acid phosphatase activity
g9000_ab_initio	PF00330.20	8,40E-78	Aconitase family (aconitate hydratase)	6183.Smp_063090.1	2,80E-112	aconitate hydratase activity
g22372_schisto	PF00330.20	2,40E-29	Aconitase family (aconitate hydratase)	946362.XP_004989369.1	4,10E-37	aconitate hydratase activity
g6673_schisto	PF00333.20	8,20E-29	Ribosomal protein S5, N-terminal domain	6183.Smp_013470.2	7,60E-95	translation
g4730_schisto	PF00334.19	2,70E-13	Nucleoside diphosphate kinase	6211.A0A068Y8L8	7,70E-17	NDK
g20514_ab_initio	PF00334.19	1,70E-19	Nucleoside diphosphate kinase	6211.A0A068Y8L8	6,30E-37	NDK
g105_ab_initio	PF00335.20	5,80E-09	Tetraspanin family	6211.A0A068YFT0	2,90E-21	cell surface receptor signaling pathway
g3429_ab_initio	PF00335.20	1,40E-24	Tetraspanin family	6183.Smp_095630.1	7,20E-21	paranodal junction assembly
g11173_ab_initio	PF00335.20	3,00E-20	Tetraspanin family	6211.A0A068Y7H8	1,00E-27	paranodal junction assembly
g8469_schisto	PF00338.22	2,20E-07	Ribosomal protein S10p/S20e	6211.A0A068Y0U9	7,10E-20	translation
g20055_schisto	PF00342.19	2,60E-37	Phosphoglucose isomerase	6211.A7LKP5	5,70E-36	glucose-6-phosphate isomerase activity
g18245_ab_initio	PF00343.20	1,90E-150	Carbohydrate phosphorylase	6211.A0A068Y3L6	1,10E-151	Phosphorylase is an important allosteric enzyme in carbohydrate metabolism. Enzymes from different sources differ in their regulatory mechanisms and in their natural substrates. However, all known phosphorylases share catalytic and structural properties
g1314_schisto	PF00344.20	3,70E-15	SecY translocase	6211.A0A068YDE8	3,60E-32	pronephric nephron development
g3921_ab_initio	PF00346.19	0,00018	Respiratory-chain NADH dehydrogenase, 49 Kd subunit	6211.A0A068Y553	5,00E-14	quinone binding
g18161_schisto	PF00346.19	2,30E-20	Respiratory-chain NADH dehydrogenase, 49 Kd subunit	13249.RPRC013690-PA	3,80E-31	Respiratory-chain NADH dehydrogenase, 49 Kd subunit
g1378_schisto	PF00347.23	7,40E-21	Ribosomal protein L6	6211.A0A068YLU6	1,80E-52	rRNA binding
g9041_ab_initio	PF00348.17	2,30E-26	Polyprenyl synthetase	6211.A0A068YK79	3,90E-46	dimethylallyltranstransferase activity
g24523_schisto	PF00348.17	3,60E-13	Polyprenyl synthetase	6211.A0A068YK79	3,40E-23	dimethylallyltranstransferase activity
g4286_schisto	PF00350.23	1,10E-09	Dynamin family	6211.A0A087W299	1,50E-23	membrane tubulation
g8902_schisto	PF00350.23	1,90E-13	Dynamin family	6211.A0A068Y8S1	1,60E-71	Belongs to the TRAFAC class dynamin-like GTPase superfamily. Dynamin Fzo YdjA family
g14332_ab_initio	PF00350.23	0,0072	Dynamin family	6211.A0A068Y5F0	1,80E-13	nuclear-transcribed mRNA catabolic process, nonsense-mediated decay
g17760_schisto	PF00350.23	5,50E-42	Dynamin family	6211.A0A087VYT3	2,10E-85	dynamin family protein polymerization involved in mitochondrial fission
g22886_schisto	PF00350.23	7,50E-05	Dynamin family	6211.A0A087W143	1,90E-32	mitochondrial fusion
g25420_schisto	PF00350.23	3,80E-21	Dynamin family	6211.A0A087W1E3	3,20E-35	Belongs to the TRAFAC class dynamin-like GTPase superfamily. Dynamin Fzo YdjA family
g28052_schisto	PF00350.23	7,30E-22	Dynamin family	10036.XP_005087742.1	1,10E-44	synaptic vesicle budding from presynaptic endocytic zone membrane
g9534_schisto	PF00352.21	6,20E-07	Transcription factor TFIID (or TATA-binding protein, TBP)	6183.Smp_087520.1	5,90E-07	dTTP metabolic process
g14872_schisto	PF00352.21	3,80E-33	Transcription factor TFIID (or TATA-binding protein, TBP)	6183.Smp_098950.1	6,30E-35	GO:0001034
g26800_schisto	PF00357.20	0,00077	Integrin alpha cytoplasmic region	6211.A0A087W124	3,60E-24	Integrin, alpha 2b (platelet glycoprotein IIb of IIb IIIa complex, antigen
g18578_ab_initio	PF00362.18	4,20E-74	Integrin beta chain VWA domain	6211.A0A068XZY2	3,10E-143	regulation of collagen catabolic process
g1273_schisto	PF00364.22	4,30E-12	Biotin-requiring enzyme	6211.A0A068Y878	3,10E-26	acetyl-CoA carboxylase activity
g4651_schisto	PF00364.22	1,00E-13	Biotin-requiring enzyme	6211.A0A068Y5U3	7,90E-40	pyruvate dehydrogenase (NAD+) activity
g6513_schisto	PF00364.22	1,20E-19	Biotin-requiring enzyme	7222.FBpp0154120	3,70E-26	Catalyzes a 2-step reaction, involving the ATP-dependent carboxylation of the covalently attached biotin in the first step and the transfer of the carboxyl group to pyruvate in the second
g30063_schisto	PF00364.22	3,80E-12	Biotin-requiring enzyme	6183.Smp_165400.3	3,30E-38	methylcrotonoyl-CoA carboxylase activity
g1945_schisto	PF00365.20	8,10E-15	Phosphofructokinase	6211.A0A068YG69	3,50E-36	Catalyzes the phosphorylation of D-fructose 6-phosphate to fructose 1,6-bisphosphate by ATP, the first committing step of glycolysis
g1946_schisto	PF00365.20	3,60E-13	Phosphofructokinase	6211.A0A068YG69	3,80E-29	Catalyzes the phosphorylation of D-fructose 6-phosphate to fructose 1,6-bisphosphate by ATP, the first committing step of glycolysis
g4312_schisto	PF00365.20	3,50E-46	Phosphofructokinase	6211.A0A068YG69	8,20E-58	Catalyzes the phosphorylation of D-fructose 6-phosphate to fructose 1,6-bisphosphate by ATP, the first committing step of glycolysis
g4313_schisto	PF00365.20	1,90E-91	Phosphofructokinase	6211.A0A068YG69	5,10E-165	Catalyzes the phosphorylation of D-fructose 6-phosphate to fructose 1,6-bisphosphate by ATP, the first committing step of glycolysis
g11028_ab_initio	PF00365.20	1,60E-91	Phosphofructokinase	6211.A0A068YG69	1,80E-165	Catalyzes the phosphorylation of D-fructose 6-phosphate to fructose 1,6-bisphosphate by ATP, the first committing step of glycolysis
g20782_ab_initio	PF00365.20	5,80E-100	Phosphofructokinase	6211.A0A068YG69	1,00E-164	Catalyzes the phosphorylation of D-fructose 6-phosphate to fructose 1,6-bisphosphate by ATP, the first committing step of glycolysis
g1139_schisto	PF00368.18	3,20E-23	Hydroxymethylglutaryl-coenzyme A reductase	6211.A0A068Y9I2	1,40E-29	3-hydroxy-3-methylglutaryl-coenzyme A reductase
g1140_schisto	PF00368.18	1,40E-22	Hydroxymethylglutaryl-coenzyme A reductase	6211.A0A068Y9I2	1,70E-29	3-hydroxy-3-methylglutaryl-coenzyme A reductase
g3039_ab_initio	PF00368.18	1,30E-49	Hydroxymethylglutaryl-coenzyme A reductase	6211.A0A068Y9I2	4,10E-78	3-hydroxy-3-methylglutaryl-coenzyme A reductase
g3798_ab_initio	PF00373.18	0,0045	FERM central domain	6211.A0A068YFX4	4,20E-59	fermitin family
g4554_schisto	PF00373.18	0,0035	FERM central domain	6211.A0A068YFX4	5,10E-59	fermitin family
g15394_ab_initio	PF00373.18	2,70E-32	FERM central domain	6211.A0A087VX22	1,50E-181	fermitin family
g16841_ab_initio	PF00373.18	2,50E-05	FERM central domain	6211.A0A068YF13	8,10E-19	FERM, RhoGEF and pleckstrin domain-containing protein
g17421_schisto	PF00373.18	1,80E-07	FERM central domain	6211.A0A068Y5R7	2,00E-20	positive regulation of protein localization to early endosome
g17531_ab_initio	PF00373.18	1,20E-09	FERM central domain	6211.A0A087VYB7	1,90E-42	positive regulation of protein localization to cell cortex
g17570_schisto	PF00373.18	8,30E-32	FERM central domain	6211.A0A087VX22	3,60E-307	fermitin family
g20391_ab_initio	PF00373.18	8,90E-06	FERM central domain	6211.A0A068Y5R7	1,60E-17	positive regulation of protein localization to early endosome
g15_ab_initio	PF00375.18	2,70E-44	Sodium:dicarboxylate symporter family	6326.BUX.s01109.275	3,00E-39	Amino acid Transporter
g531_schisto	PF00375.18	3,70E-12	Sodium:dicarboxylate symporter family	6211.A0A068Y1D3	1,50E-16	amino acid transporter
g7836_ab_initio	PF00375.18	1,20E-22	Sodium:dicarboxylate symporter family	6211.A0A068Y1D3	3,20E-34	amino acid transporter
g7839_ab_initio	PF00375.18	8,30E-13	Sodium:dicarboxylate symporter family	6211.A0A068Y1D3	1,10E-18	amino acid transporter
g11622_ab_initio	PF00375.18	1,30E-09	Sodium:dicarboxylate symporter family	6211.A0A068XTR8	1,60E-16	amino acid transporter
g14371_schisto	PF00375.18	6,50E-10	Sodium:dicarboxylate symporter family	6211.A0A068XTR8	3,00E-19	amino acid transporter
g13109_ab_initio	PF00378.20	1,10E-43	Enoyl-CoA hydratase/isomerase	400682.PAC_15720143	1,30E-40	Belongs to the enoyl-CoA hydratase isomerase family
g25874_schisto	PF00378.20	9,80E-14	Enoyl-CoA hydratase/isomerase	6412.HelroP194454	8,30E-30	Belongs to the enoyl-CoA hydratase isomerase family
g27404_schisto	PF00378.20	6,40E-18	Enoyl-CoA hydratase/isomerase	7070.TC000708-PA	1,90E-28	catalytic activity. It is involved in the biological process described with metabolic process
g30313_schisto	PF00380.19	8,60E-25	Ribosomal protein S9/S16	6211.A0A068YE33	1,80E-51	maturation of SSU-rRNA from tricistronic rRNA transcript (SSU-rRNA, 5.8S rRNA, LSU-rRNA)
g6583_ab_initio	PF00382.19	4,10E-26	Transcription factor TFIIB repeat	6211.A0A087W164	3,00E-114	DNA-templated transcriptional preinitiation complex assembly
g6056_ab_initio	PF00383.23	7,10E-09	Cytidine and deoxycytidylate deaminase zinc-binding region	6211.A0A068Y6M6	1,80E-37	inactive tRNA-specific adenosine deaminase-like protein
g27122_schisto	PF00383.23	7,90E-09	Cytidine and deoxycytidylate deaminase zinc-binding region	6211.A0A068Y6M6	5,20E-25	inactive tRNA-specific adenosine deaminase-like protein
g13534_schisto	PF00384.22	4,10E-20	Molybdopterin oxidoreductase	6211.A0A068YLU2	3,00E-36	apoptotic mitochondrial changes
g13535_schisto	PF00384.22	1,90E-06	Molybdopterin oxidoreductase	6211.A0A068YLU2	2,00E-67	apoptotic mitochondrial changes
g16674_ab_initio	PF00384.22	5,70E-29	Molybdopterin oxidoreductase	6211.A0A068YLU2	9,30E-80	apoptotic mitochondrial changes
g3261_schisto	PF00385.24	6,40E-13	Chromo (CHRromatin Organisation MOdifier) domain	6211.A0A087W0W9	1,20E-74	H3K27me3 modified histone binding
g3918_schisto	PF00385.24	0,00091	Chromo (CHRromatin Organisation MOdifier) domain	6211.A0A068XYH7	2,30E-36	H3K27me3 modified histone binding
g3919_schisto	PF00385.24	0,0055	Chromo (CHRromatin Organisation MOdifier) domain	6211.A0A068XYH7	2,20E-13	H3K27me3 modified histone binding
g8818_ab_initio	PF00385.24	2,50E-08	Chromo (CHRromatin Organisation MOdifier) domain	6211.A0A068XYH7	1,30E-56	H3K27me3 modified histone binding
g10409_schisto	PF00385.24	5,60E-09	Chromo (CHRromatin Organisation MOdifier) domain	6183.Smp_078280.1	2,00E-12	regulation of peptidyl-lysine crotonylation
g16465_schisto	PF00385.24	5,20E-10	Chromo (CHRromatin Organisation MOdifier) domain	6211.A0A068XZH4	9,80E-51	right ventricular compact myocardium morphogenesis
g3792_ab_initio	PF00386.21	1,90E-08	C1q domain. activates the serum complement system	6211.A0A087VYY3	2,50E-21	negative regulation of fibroblast proliferation
g19057_schisto	PF00386.21	4,90E-09	C1q domain. activates the serum complement system	6211.A0A087VYY3	3,20E-18	negative regulation of fibroblast proliferation
g29637_schisto	PF00389.30	2,60E-18	D-isomer specific 2-hydroxyacid dehydrogenase, catalytic domain	6211.A0A068YE95	1,10E-77	hydroxypyruvate reductase activity
g13966_ab_initio	PF00390.19	2,10E-16	Malic enzyme, N-terminal domain	13249.RPRC008698-PA	9,60E-12	Malic enzyme, NAD binding domain
g20994_ab_initio	PF00393.19	9,20E-13	6-phosphogluconate dehydrogenase, C-terminal domain	621372.ACIH01000194_gene3290	4,00E-07	Catalyzes the oxidative decarboxylation of 6- phosphogluconate to ribulose 5-phosphate and CO(2), with concomitant reduction of NADP to NADPH
g873_ab_initio	PF00397.26	2,80E-10	WW domain. mediates specific interactions with protein ligands	6211.A0A068YAB9	2,70E-72	Histone-lysine N-methyltransferase
g1538_ab_initio	PF00397.26	9,20E-45	WW domain. mediates specific interactions with protein ligands	6211.A0A087VZN3	1,80E-100	ubiquitin-like protein ligase activity
g4129_schisto	PF00397.26	0,00039	WW domain. mediates specific interactions with protein ligands	6211.A0A068Y940	1,30E-25	proline-rich region binding
g4130_schisto	PF00397.26	1,30E-16	WW domain. mediates specific interactions with protein ligands	6211.A0A068Y940	4,30E-35	proline-rich region binding
g6129_ab_initio	PF00397.26	1,10E-07	WW domain. mediates specific interactions with protein ligands	6183.Smp_140940.1	5,00E-28	hippo signaling
g12970_ab_initio	PF00397.26	3,20E-10	WW domain. mediates specific interactions with protein ligands	6211.A0A068XVY3	5,80E-08	dissemination or transmission of organism from other organism involved in symbiotic interaction
g13129_schisto	PF00397.26	7,20E-20	WW domain. mediates specific interactions with protein ligands	6183.Smp_142100.1	2,50E-28	proline-rich region binding
g13131_schisto	PF00397.26	5,40E-20	WW domain. mediates specific interactions with protein ligands	6183.Smp_142100.1	2,90E-28	proline-rich region binding
g14223_schisto	PF00397.26	2,00E-20	WW domain. mediates specific interactions with protein ligands	6211.A0A068YDV5	5,40E-108	RNA splicing, via transesterification reactions with bulged adenosine as nucleophile
g15664_schisto	PF00397.26	2,70E-06	WW domain. mediates specific interactions with protein ligands	6211.A0A068YL58	1,60E-25	protein-containing complex scaffold activity
g18531_schisto	PF00397.26	1,60E-10	WW domain. mediates specific interactions with protein ligands	6211.A0A068XVY3	7,90E-09	dissemination or transmission of organism from other organism involved in symbiotic interaction
g26835_schisto	PF00397.26	9,10E-09	WW domain. mediates specific interactions with protein ligands	8128.ENSONIP00000021010	2,40E-22	Centrosomal protein
g27608_schisto	PF00397.26	2,80E-10	WW domain. mediates specific interactions with protein ligands	6211.A0A087VZN3	5,20E-26	ubiquitin-like protein ligase activity
g5787_schisto	PF00398.20	2,50E-12	Ribosomal RNA adenine dimethylase	6211.A0A068YGF8	1,10E-36	Belongs to the class I-like SAM-binding methyltransferase superfamily. rRNA adenine N(6)-methyltransferase family
g11705_ab_initio	PF00398.20	1,20E-11	Ribosomal RNA adenine dimethylase	6211.A0A068Y412	2,70E-46	18S rRNA (adenine(1779)-N(6)/adenine(1780)-N(6))-dimethyltransferase activity
g14797_schisto	PF00398.20	8,10E-12	Ribosomal RNA adenine dimethylase	6211.A0A068Y412	5,10E-46	18S rRNA (adenine(1779)-N(6)/adenine(1780)-N(6))-dimethyltransferase activity
g411_ab_initio	PF00400.32	5,60E-17	WD domain, G-beta repeat. Repeated WD40 motifs act as a site for protein-protein interaction	6211.A0A087VZC0	2,00E-119	anaphase-promoting complex binding
g1070_ab_initio	PF00400.32	3,40E-22	WD domain, G-beta repeat. Repeated WD40 motifs act as a site for protein-protein interaction	6211.A0A068Y9K0	5,20E-77	Periodic tryptophan protein 2 homolog
g1097_ab_initio	PF00400.32	1,20E-23	WD domain, G-beta repeat. Repeated WD40 motifs act as a site for protein-protein interaction	6211.A0A087W0B8	1,40E-198	RNA splicing, via transesterification reactions with bulged adenosine as nucleophile
g1261_ab_initio	PF00400.32	8,20E-10	WD domain, G-beta repeat. Repeated WD40 motifs act as a site for protein-protein interaction	6211.A0A068Y633	1,40E-62	cellular heat acclimation
g1552_schisto	PF00400.32	4,90E-08	WD domain, G-beta repeat. Repeated WD40 motifs act as a site for protein-protein interaction	6211.A0A068Y8T6	3,00E-27	WD domain, G-beta repeat
g1893_ab_initio	PF00400.32	0,0009	WD domain, G-beta repeat. Repeated WD40 motifs act as a site for protein-protein interaction	6211.A0A068Y7Y7	4,40E-23	regulation of ATP-dependent microtubule motor activity, plus-end-directed
g2172_ab_initio	PF00400.32	1,00E-19	WD domain, G-beta repeat. Repeated WD40 motifs act as a site for protein-protein interaction	6211.A0A068Y1S0	1,20E-76	protein-containing complex binding
g3687_ab_initio	PF00400.32	0,00017	WD domain, G-beta repeat. Repeated WD40 motifs act as a site for protein-protein interaction	6183.Smp_104870.1	8,50E-18	Pleiotropic regulator 1
g3738_schisto	PF00400.32	2,10E-05	WD domain, G-beta repeat. Repeated WD40 motifs act as a site for protein-protein interaction	6211.A0A087VZN1	3,40E-44	Echinoderm microtubule associated protein like
g3744_schisto	PF00400.32	0,0033	WD domain, G-beta repeat. Repeated WD40 motifs act as a site for protein-protein interaction	6211.A0A068Y8V1	7,20E-21	WD repeat-containing protein 37
g3745_schisto	PF00400.32	7,90E-06	WD domain, G-beta repeat. Repeated WD40 motifs act as a site for protein-protein interaction	6211.A0A068Y8V1	1,00E-36	WD repeat-containing protein 37
g3862_ab_initio	PF00400.32	5,00E-13	WD domain, G-beta repeat. Repeated WD40 motifs act as a site for protein-protein interaction	6211.A0A068Y1P6	6,80E-100	Elongator acetyltransferase complex subunit 2
g3881_ab_initio	PF00400.32	1,60E-06	WD domain, G-beta repeat. Repeated WD40 motifs act as a site for protein-protein interaction	6211.A0A087VZN6	4,30E-31	Belongs to the WD repeat SEC13 family
g4166_ab_initio	PF00400.32	4,10E-17	WD domain, G-beta repeat. Repeated WD40 motifs act as a site for protein-protein interaction	6183.Smp_150080.1	6,70E-122	regulation of nucleic acid-templated transcription
g4167_ab_initio	PF00400.32	0,0077	WD domain, G-beta repeat. Repeated WD40 motifs act as a site for protein-protein interaction	6211.A0A068YGU4	9,60E-72	histone H3-K4 methylation
g5750_ab_initio	PF00400.32	4,90E-05	WD domain, G-beta repeat. Repeated WD40 motifs act as a site for protein-protein interaction	6211.A0A087W275	4,10E-91	mitotic spindle assembly checkpoint
g6110_ab_initio	PF00400.32	0,0016	WD domain, G-beta repeat. Repeated WD40 motifs act as a site for protein-protein interaction	6211.A0A068YDL3	1,40E-82	telomerase activity
g6113_ab_initio	PF00400.32	0,00033	WD domain, G-beta repeat. Repeated WD40 motifs act as a site for protein-protein interaction	6211.A0A068YH53	3,40E-35	protein modification by small protein conjugation
g6142_ab_initio	PF00400.32	9,50E-12	WD domain, G-beta repeat. Repeated WD40 motifs act as a site for protein-protein interaction	6211.A0A087W254	9,40E-40	TOR signaling
g6183_schisto	PF00400.32	8,50E-09	WD domain, G-beta repeat. Repeated WD40 motifs act as a site for protein-protein interaction	6211.A0A087VZN6	6,90E-33	Belongs to the WD repeat SEC13 family
g6402_ab_initio	PF00400.32	6,20E-06	WD domain, G-beta repeat. Repeated WD40 motifs act as a site for protein-protein interaction	6211.A0A068Y0X2	4,70E-40	RNA splicing
g6474_ab_initio	PF00400.32	0,0031	WD domain, G-beta repeat. Repeated WD40 motifs act as a site for protein-protein interaction	6211.A0A087W027	5,70E-41	protein localization to phagophore assembly site
g6647_schisto	PF00400.32	1,40E-07	WD domain, G-beta repeat. Repeated WD40 motifs act as a site for protein-protein interaction	6211.A0A087VZ65	4,60E-17	armadillo repeat domain binding
g6649_schisto	PF00400.32	2,00E-05	WD domain, G-beta repeat. Repeated WD40 motifs act as a site for protein-protein interaction	6211.A0A087VZ65	1,10E-18	armadillo repeat domain binding
g7372_ab_initio	PF00400.32	1,30E-17	WD domain, G-beta repeat. Repeated WD40 motifs act as a site for protein-protein interaction	6211.A0A068XXF3	2,00E-181	WD domain, G-beta repeat
g7494_schisto	PF00400.32	3,90E-08	WD domain, G-beta repeat. Repeated WD40 motifs act as a site for protein-protein interaction	6211.A0A068XZ51	1,70E-22	Small nuclear ribonucleoprotein
g7740_ab_initio	PF00400.32	0,0014	WD domain, G-beta repeat. Repeated WD40 motifs act as a site for protein-protein interaction	6211.A0A068Y7A3	2,20E-59	tumor suppressing subtransferable candidate 1
g8011_ab_initio	PF00400.32	1,60E-11	WD domain, G-beta repeat. Repeated WD40 motifs act as a site for protein-protein interaction	6211.A0A087W0S4	4,30E-32	beta-catenin binding
g8013_ab_initio	PF00400.32	2,50E-06	WD domain, G-beta repeat. Repeated WD40 motifs act as a site for protein-protein interaction	6211.A0A087W0S4	2,10E-21	beta-catenin binding
g8103_ab_initio	PF00400.32	0,00049	WD domain, G-beta repeat. Repeated WD40 motifs act as a site for protein-protein interaction	6211.A0A087VXD0	1,20E-50	histone H3-K4 trimethylation
g8133_ab_initio	PF00400.32	1,20E-10	WD domain, G-beta repeat. Repeated WD40 motifs act as a site for protein-protein interaction	6183.Smp_076180.1	1,40E-17	positive regulation of polarized epithelial cell differentiation
g8258_ab_initio	PF00400.32	1,00E-09	WD domain, G-beta repeat. Repeated WD40 motifs act as a site for protein-protein interaction	6211.A0A068Y2Q0	2,50E-105	WD repeat domain 13
g8451_ab_initio	PF00400.32	3,70E-08	WD domain, G-beta repeat. Repeated WD40 motifs act as a site for protein-protein interaction	6183.Smp_165220.1	7,30E-90	Embryonic ectoderm development
g8540_ab_initio	PF00400.32	0,0048	WD domain, G-beta repeat. Repeated WD40 motifs act as a site for protein-protein interaction	6211.A0A068Y8V1	1,80E-17	WD repeat-containing protein 37
g8541_ab_initio	PF00400.32	2,10E-05	WD domain, G-beta repeat. Repeated WD40 motifs act as a site for protein-protein interaction	6211.A0A068Y8V1	9,90E-38	WD repeat-containing protein 37
g8759_ab_initio	PF00400.32	2,30E-23	WD domain, G-beta repeat. Repeated WD40 motifs act as a site for protein-protein interaction	6211.A0A068XYD7	1,10E-125	armadillo repeat domain binding
g9039_ab_initio	PF00400.32	2,40E-10	WD domain, G-beta repeat. Repeated WD40 motifs act as a site for protein-protein interaction	6211.A0A068XZ51	2,90E-33	Small nuclear ribonucleoprotein
g9071_ab_initio	PF00400.32	0,0021	WD domain, G-beta repeat. Repeated WD40 motifs act as a site for protein-protein interaction	6211.A0A068YAP8	2,80E-140	regulation of cell shape
g9118_schisto	PF00400.32	1,30E-16	WD domain, G-beta repeat. Repeated WD40 motifs act as a site for protein-protein interaction	6211.A0A087W1N9	7,10E-53	transcription initiation from RNA polymerase II promoter
g9154_ab_initio	PF00400.32	4,10E-05	WD domain, G-beta repeat. Repeated WD40 motifs act as a site for protein-protein interaction	7213.XP_004531416.1	1,70E-18	Striatin family
g9262_schisto	PF00400.32	0,00038	WD domain, G-beta repeat. Repeated WD40 motifs act as a site for protein-protein interaction	6211.A0A087VYM8	1,40E-09	WD repeat-containing protein 61
g9264_schisto	PF00400.32	6,10E-11	WD domain, G-beta repeat. Repeated WD40 motifs act as a site for protein-protein interaction	6211.A0A087VYM8	1,90E-22	WD repeat-containing protein 61
g9477_ab_initio	PF00400.32	4,50E-24	WD domain, G-beta repeat. Repeated WD40 motifs act as a site for protein-protein interaction	6211.A0A068XZ89	1,80E-111	phospholipase A2 activator activity
g9707_schisto	PF00400.32	3,10E-11	WD domain, G-beta repeat. Repeated WD40 motifs act as a site for protein-protein interaction	6211.A0A068Y948	5,70E-26	Cilia and flagella associated protein 52
g9743_ab_initio	PF00400.32	0,0013	WD domain, G-beta repeat. Repeated WD40 motifs act as a site for protein-protein interaction	6211.A0A087W1D9	4,10E-60	telomere formation via telomerase
g10289_ab_initio	PF00400.32	0,0034	WD domain, G-beta repeat. Repeated WD40 motifs act as a site for protein-protein interaction	6211.A0A068YF98	1,60E-37	signal transduction involved in G2 DNA damage checkpoint
g10483_schisto	PF00400.32	7,70E-08	WD domain, G-beta repeat. Repeated WD40 motifs act as a site for protein-protein interaction	6211.A0A068Y737	3,10E-24	U4 snRNA binding
g10485_schisto	PF00400.32	7,90E-20	WD domain, G-beta repeat. Repeated WD40 motifs act as a site for protein-protein interaction	6211.A0A068Y737	7,40E-74	U4 snRNA binding
g10535_ab_initio	PF00400.32	3,30E-14	WD domain, G-beta repeat. Repeated WD40 motifs act as a site for protein-protein interaction	6211.A0A068XYL5	1,30E-79	G-protein gamma-subunit binding
g10716_schisto	PF00400.32	0,0046	WD domain, G-beta repeat. Repeated WD40 motifs act as a site for protein-protein interaction	6183.Smp_030320.1	1,10E-24	F-box and WD repeat domain containing 7, E3 ubiquitin protein ligase
g10717_schisto	PF00400.32	1,90E-07	WD domain, G-beta repeat. Repeated WD40 motifs act as a site for protein-protein interaction	6183.Smp_030320.1	7,30E-32	F-box and WD repeat domain containing 7, E3 ubiquitin protein ligase
g10718_schisto	PF00400.32	1,50E-14	WD domain, G-beta repeat. Repeated WD40 motifs act as a site for protein-protein interaction	6183.Smp_030320.1	4,70E-37	F-box and WD repeat domain containing 7, E3 ubiquitin protein ligase
g10934_ab_initio	PF00400.32	1,20E-28	WD domain, G-beta repeat. Repeated WD40 motifs act as a site for protein-protein interaction	6211.A0A068YHT4	1,40E-81	retrograde axonal transport
g11207_ab_initio	PF00400.32	0,00079	WD domain, G-beta repeat. Repeated WD40 motifs act as a site for protein-protein interaction	6183.Smp_196060.1	6,40E-21	TBC1 domain family member 31
g11382_schisto	PF00400.32	1,60E-05	WD domain, G-beta repeat. Repeated WD40 motifs act as a site for protein-protein interaction	6211.A0A068Y8Z9	4,70E-33	serine threonine kinase receptor associated protein
g11389_schisto	PF00400.32	1,20E-08	WD domain, G-beta repeat. Repeated WD40 motifs act as a site for protein-protein interaction	6211.A0A087W1J2	1,50E-35	Cell division cycle
g11570_schisto	PF00400.32	2,40E-10	WD domain, G-beta repeat. Repeated WD40 motifs act as a site for protein-protein interaction	6211.A0A068XXF3	1,80E-69	WD domain, G-beta repeat
g12120_ab_initio	PF00400.32	1,30E-35	WD domain, G-beta repeat. Repeated WD40 motifs act as a site for protein-protein interaction	6211.A0A087W1N9	5,50E-142	transcription initiation from RNA polymerase II promoter
g12267_schisto	PF00400.32	4,50E-06	WD domain, G-beta repeat. Repeated WD40 motifs act as a site for protein-protein interaction	6183.Smp_015090.1	4,00E-41	intracellular protein transport
g12268_schisto	PF00400.32	5,40E-17	WD domain, G-beta repeat. Repeated WD40 motifs act as a site for protein-protein interaction	6211.A0A087W284	9,80E-42	intracellular protein transport
g12337_ab_initio	PF00400.32	1,90E-12	WD domain, G-beta repeat. Repeated WD40 motifs act as a site for protein-protein interaction	6211.A0A068XZS4	1,10E-170	neuroligin family protein binding
g12962_schisto	PF00400.32	0,00094	WD domain, G-beta repeat. Repeated WD40 motifs act as a site for protein-protein interaction	6211.A0A068Y8H4	1,60E-14	RNA splicing
g13059_schisto	PF00400.32	2,00E-09	WD domain, G-beta repeat. Repeated WD40 motifs act as a site for protein-protein interaction	6211.A0A068Y2Q0	2,30E-78	WD repeat domain 13
g13181_schisto	PF00400.32	0,00087	WD domain, G-beta repeat. Repeated WD40 motifs act as a site for protein-protein interaction	6211.A0A068XYD2	4,30E-26	snoRNA binding
g13365_schisto	PF00400.32	7,10E-08	WD domain, G-beta repeat. Repeated WD40 motifs act as a site for protein-protein interaction	6183.Smp_076180.1	1,10E-10	positive regulation of polarized epithelial cell differentiation
g13458_ab_initio	PF00400.32	2,20E-06	WD domain, G-beta repeat. Repeated WD40 motifs act as a site for protein-protein interaction	6211.A0A068Y6N1	7,00E-29	WD repeat domain 27
g13471_schisto	PF00400.32	2,30E-12	WD domain, G-beta repeat. Repeated WD40 motifs act as a site for protein-protein interaction	6211.A0A068Y9H7	1,50E-32	chromatin disassembly
g13873_ab_initio	PF00400.32	7,30E-27	WD domain, G-beta repeat. Repeated WD40 motifs act as a site for protein-protein interaction	6211.A0A087VYX4	3,30E-99	generation of catalytic spliceosome for first transesterification step
g13999_ab_initio	PF00400.32	4,80E-08	WD domain, G-beta repeat. Repeated WD40 motifs act as a site for protein-protein interaction	6211.A0A087VYY4	2,80E-88	regulation of ATP-dependent microtubule motor activity, plus-end-directed
g14354_schisto	PF00400.32	2,40E-18	WD domain, G-beta repeat. Repeated WD40 motifs act as a site for protein-protein interaction	6211.A0A068XYL5	2,30E-101	G-protein gamma-subunit binding
g14900_schisto	PF00400.32	0,0016	WD domain, G-beta repeat. Repeated WD40 motifs act as a site for protein-protein interaction	6211.A0A087W027	1,20E-18	protein localization to phagophore assembly site
g15107_ab_initio	PF00400.32	1,80E-10	WD domain, G-beta repeat. Repeated WD40 motifs act as a site for protein-protein interaction	6211.A0A068Y9W6	4,10E-61	Rab GTPase binding
g15948_ab_initio	PF00400.32	0,0088	WD domain, G-beta repeat. Repeated WD40 motifs act as a site for protein-protein interaction	6211.A0A087VYM8	6,80E-11	WD repeat-containing protein 61
g16081_ab_initio	PF00400.32	7,30E-10	WD domain, G-beta repeat. Repeated WD40 motifs act as a site for protein-protein interaction	6211.A0A087VZN1	8,30E-80	Echinoderm microtubule associated protein like
g16942_ab_initio	PF00400.32	4,80E-06	WD domain, G-beta repeat. Repeated WD40 motifs act as a site for protein-protein interaction	6211.A0A068YCR0	1,70E-245	WD40 repeats
g17122_schisto	PF00400.32	1,20E-08	WD domain, G-beta repeat. Repeated WD40 motifs act as a site for protein-protein interaction	6211.A0A068Y089	1,10E-134	WD repeat-containing protein 92
g17176_schisto	PF00400.32	0,0065	WD domain, G-beta repeat. Repeated WD40 motifs act as a site for protein-protein interaction	6211.A0A087VY23	4,90E-26	hematopoietic progenitor cell differentiation
g17194_ab_initio	PF00400.32	0,0068	WD domain, G-beta repeat. Repeated WD40 motifs act as a site for protein-protein interaction	6211.A0A068Y5R6	2,00E-18	WD repeat-containing protein
g17206_schisto	PF00400.32	0,0032	WD domain, G-beta repeat. Repeated WD40 motifs act as a site for protein-protein interaction	6211.A0A087VZ43	1,20E-11	WD repeat-containing protein 81
g17840_ab_initio	PF00400.32	1,20E-14	WD domain, G-beta repeat. Repeated WD40 motifs act as a site for protein-protein interaction	6211.A0A068Y9H7	3,00E-68	chromatin disassembly
g17995_ab_initio	PF00400.32	7,90E-11	WD domain, G-beta repeat. Repeated WD40 motifs act as a site for protein-protein interaction	6211.A0A087W0Z5	1,70E-71	protein-containing complex binding
g18113_ab_initio	PF00400.32	4,10E-07	WD domain, G-beta repeat. Repeated WD40 motifs act as a site for protein-protein interaction	6183.Smp_145610.1	5,40E-52	negative regulation of fatty acid biosynthetic process
g18227_schisto	PF00400.32	7,20E-37	WD domain, G-beta repeat. Repeated WD40 motifs act as a site for protein-protein interaction	6211.A0A068Y1S0	2,90E-164	protein-containing complex binding
g18255_ab_initio	PF00400.32	1,50E-18	WD domain, G-beta repeat. Repeated WD40 motifs act as a site for protein-protein interaction	6211.A0A087VXX2	5,60E-173	cellular heat acclimation
g18379_schisto	PF00400.32	2,60E-12	WD domain, G-beta repeat. Repeated WD40 motifs act as a site for protein-protein interaction	6211.A0A068XYJ8	1,10E-40	WD repeat-containing protein 5
g18380_schisto	PF00400.32	8,10E-23	WD domain, G-beta repeat. Repeated WD40 motifs act as a site for protein-protein interaction	6211.A0A068XYJ8	1,80E-46	WD repeat-containing protein 5
g18556_ab_initio	PF00400.32	0,0061	WD domain, G-beta repeat. Repeated WD40 motifs act as a site for protein-protein interaction	6211.A0A068YAU0	4,90E-35	snoRNA binding
g18719_ab_initio	PF00400.32	2,90E-22	WD domain, G-beta repeat. Repeated WD40 motifs act as a site for protein-protein interaction	6183.Smp_030320.1	2,50E-92	F-box and WD repeat domain containing 7, E3 ubiquitin protein ligase
g18767_ab_initio	PF00400.32	2,30E-05	WD domain, G-beta repeat. Repeated WD40 motifs act as a site for protein-protein interaction	6183.Smp_022110.1	8,40E-35	ribosomal large subunit biogenesis
g18971_schisto	PF00400.32	0,0053	WD domain, G-beta repeat. Repeated WD40 motifs act as a site for protein-protein interaction	6211.A0A068YGU4	8,00E-29	histone H3-K4 methylation
g19346_schisto	PF00400.32	1,20E-18	WD domain, G-beta repeat. Repeated WD40 motifs act as a site for protein-protein interaction	6211.A0A068XZ89	3,90E-53	phospholipase A2 activator activity
g19352_ab_initio	PF00400.32	0,00068	WD domain, G-beta repeat. Repeated WD40 motifs act as a site for protein-protein interaction	6211.A0A087VX65	2,40E-79	WD40 repeats
g19474_schisto	PF00400.32	0,0026	WD domain, G-beta repeat. Repeated WD40 motifs act as a site for protein-protein interaction	6211.A0A068YCM1	9,00E-104	platelet formation
g19737_schisto	PF00400.32	1,30E-07	WD domain, G-beta repeat. Repeated WD40 motifs act as a site for protein-protein interaction	6211.A0A068Y6G8	1,50E-58	mRNA export
[truncated: 49,884 more rows]
