# Supplementary material for: The parasite Schistocephalus solidus secretes proteins with putative host manipulation functions
Source: Parasit Vectors. 2021 Aug 28;14:436. doi: 10.1186/s13071-021-04933-w (PMC8400842; doi:10.1186/s13071-021-04933-w)
Supplement: Supplementary file 9 — Additional file 9. List of the 141 proteins that were assigned both to S. solidus and to the fish host during LC–MS/MS analysis. Each protein is assigned several protein IDs from the worm and the fish. The Gene Ontology (GO) annotation (biological process, cellular component and molecular function) of each protein ID is reported. [file 13071_2021_4933_MOESM9_ESM.txt]

protein_both	species	ID_protein	Name_protein	Organism	Gene ontology (biological process)	Gene ontology (cellular component)	Gene ontology (molecular function)
protein 1	worm	A0A0V0J257	Aldehyde dehydrogenase family 1 member A3 (Fragment)	Schistocephalus solidus (Tapeworm)			oxidoreductase activity, acting on the aldehyde or oxo group of donors, NAD or NADP as acceptor [GO:0016620]
		A0A183T622	Uncharacterized protein	Schistocephalus solidus (Tapeworm)			oxidoreductase activity, acting on the aldehyde or oxo group of donors, NAD or NADP as acceptor [GO:0016620]
	fish	G3PBH8	10-formyltetrahydrofolate dehydrogenase (EC 1.5.1.6)	Gasterosteus aculeatus (Three-spined stickleback)	10-formyltetrahydrofolate catabolic process [GO:0009258]; biosynthetic process [GO:0009058]; embryonic viscerocranium morphogenesis [GO:0048703]; gastrulation [GO:0007369]; heart development [GO:0007507]; neural crest cell migration [GO:0001755]; neuromast deposition [GO:0048885]; one-carbon metabolic process [GO:0006730]	cytoplasm [GO:0005737]	formyltetrahydrofolate dehydrogenase activity [GO:0016155]; hydrolase activity [GO:0016787]; hydroxymethyl-, formyl- and related transferase activity [GO:0016742]; oxidoreductase activity, acting on the aldehyde or oxo group of donors, NAD or NADP as acceptor [GO:0016620]
		G3Q6P2	10-formyltetrahydrofolate dehydrogenase (EC 1.5.1.6)	Gasterosteus aculeatus (Three-spined stickleback)	10-formyltetrahydrofolate catabolic process [GO:0009258]; biosynthetic process [GO:0009058]; one-carbon metabolic process [GO:0006730]	cytoplasm [GO:0005737]	formyltetrahydrofolate dehydrogenase activity [GO:0016155]; hydroxymethyl-, formyl- and related transferase activity [GO:0016742]; oxidoreductase activity, acting on the aldehyde or oxo group of donors, NAD or NADP as acceptor [GO:0016620]
protein 2	worm	A0A0V0J2E8	Uncharacterized protein	Schistocephalus solidus (Tapeworm)			ligase activity [GO:0016874]
	fish	G3P9Y0	Propionyl-CoA carboxylase subunit beta	Gasterosteus aculeatus (Three-spined stickleback)			ligase activity [GO:0016874]
protein 3	worm	A0A0X3PKJ7	Uncharacterized protein	Schistocephalus solidus (Tapeworm)			ATP binding [GO:0005524]
		A0A0X3PBE5	Katanin p60 ATPase-containing subunit A-like 2	Schistocephalus solidus (Tapeworm)			ATP binding [GO:0005524]
		A0A0X3P849	Katanin p60 ATPase-containing subunit A-like 2	Schistocephalus solidus (Tapeworm)			ATP binding [GO:0005524]
		A0A0X3NPP7	Uncharacterized protein	Schistocephalus solidus (Tapeworm)			ATP binding [GO:0005524]
		A0A0V0J2Q6	Katanin p60 ATPase-containing subunit A-like 2 (Fragment)	Schistocephalus solidus (Tapeworm)			ATP binding [GO:0005524]
		A0A0X3NLU5	Uncharacterized protein	Schistocephalus solidus (Tapeworm)			ATP binding [GO:0005524]
		A0A0X3PG69	Katanin p60 ATPase-containing subunit A-like 2	Schistocephalus solidus (Tapeworm)			ATP binding [GO:0005524]
		A0A0V0JB92	Katanin p60 ATPase-containing subunit A-like 2	Schistocephalus solidus (Tapeworm)			ATP binding [GO:0005524]
		A0A0X3PR52	Katanin p60 ATPase-containing subunit A-like 2	Schistocephalus solidus (Tapeworm)			ATP binding [GO:0005524]
		A0A0X3P445	Katanin p60 ATPase-containing subunit A-like 2	Schistocephalus solidus (Tapeworm)			ATP binding [GO:0005524]
		A0A0X3PIC4	Katanin p60 ATPase-containing subunit A-like 2	Schistocephalus solidus (Tapeworm)			ATP binding [GO:0005524]
		A0A0X3NP03	Uncharacterized protein (Fragment)	Schistocephalus solidus (Tapeworm)			ATP binding [GO:0005524]
		A0A0X3PJR1	Uncharacterized protein	Schistocephalus solidus (Tapeworm)			ATP binding [GO:0005524]
		A0A0X3P3H9	Uncharacterized protein	Schistocephalus solidus (Tapeworm)			ATP binding [GO:0005524]
		A0A183S7A0	Katanin p60 ATPase-containing subunit A-like 2 (Katanin p60 subunit A-like 2) (EC 5.6.1.1) (p60 katanin-like 2)	Schistocephalus solidus (Tapeworm)	microtubule severing [GO:0051013]	cytoplasm [GO:0005737]; microtubule [GO:0005874]; spindle pole [GO:0000922]	ATP binding [GO:0005524]; isomerase activity [GO:0016853]; microtubule binding [GO:0008017]
		A0A0X3PMG1	Katanin p60 ATPase-containing subunit A-like 2 (Fragment)	Schistocephalus solidus (Tapeworm)			ATP binding [GO:0005524]
		A0A0X3PB59	Uncharacterized protein (Fragment)	Schistocephalus solidus (Tapeworm)			ATP binding [GO:0005524]
		A0A0X3P9L5	Uncharacterized protein (Fragment)	Schistocephalus solidus (Tapeworm)			ATP binding [GO:0005524]
		A0A0X3Q2Q9	Uncharacterized protein (Fragment)	Schistocephalus solidus (Tapeworm)			ATP binding [GO:0005524]
		A0A0X3PTL1	Uncharacterized protein (Fragment)	Schistocephalus solidus (Tapeworm)			ATP binding [GO:0005524]
		A0A0X3NIP2	Katanin p60 ATPase-containing subunit A-like 2 (Fragment)	Schistocephalus solidus (Tapeworm)			ATP binding [GO:0005524]
	fish	G3Q115	Katanin p60 ATPase-containing subunit A-like 2 (Katanin p60 subunit A-like 2) (EC 5.6.1.1) (p60 katanin-like 2)	Gasterosteus aculeatus (Three-spined stickleback)	microtubule severing [GO:0051013]	cytoplasm [GO:0005737]; microtubule [GO:0005874]; spindle pole [GO:0000922]	ATP binding [GO:0005524]; isomerase activity [GO:0016853]; microtubule binding [GO:0008017]
protein 4	worm	A0A183S8I8	Uncharacterized protein	Schistocephalus solidus (Tapeworm)			ATP binding [GO:0005524]; protein serine/threonine kinase activity [GO:0004674]
		A0A0V0J3G8	Casein kinase II subunit alpha (Fragment)	Schistocephalus solidus (Tapeworm)			ATP binding [GO:0005524]; protein serine/threonine kinase activity [GO:0004674]
	fish	G3PBW0	Casein kinase 2, alpha 4 polypeptide	Gasterosteus aculeatus (Three-spined stickleback)			ATP binding [GO:0005524]; protein serine/threonine kinase activity [GO:0004674]
		G3NYE2	Casein kinase 2, alpha 1 polypeptide	Gasterosteus aculeatus (Three-spined stickleback)			ATP binding [GO:0005524]; protein serine/threonine kinase activity [GO:0004674]
protein 5	worm	A0A0V0J3Z9	Adenylosuccinate synthetase (AMPSase) (AdSS) (EC 6.3.4.4) (IMP--aspartate ligase)	Schistocephalus solidus (Tapeworm)	de novo' AMP biosynthetic process [GO:0044208]	cytoplasm [GO:0005737]	adenylosuccinate synthase activity [GO:0004019]; GTP binding [GO:0005525]; magnesium ion binding [GO:0000287]
		A0A183SEP7	Adenylosuccinate synthetase (AMPSase) (AdSS) (EC 6.3.4.4) (IMP--aspartate ligase)	Schistocephalus solidus (Tapeworm)	de novo' AMP biosynthetic process [GO:0044208]	cytoplasm [GO:0005737]; integral component of membrane [GO:0016021]	adenylosuccinate synthase activity [GO:0004019]; GTP binding [GO:0005525]; magnesium ion binding [GO:0000287]
	fish	G3QA93	Adenylosuccinate synthetase (AMPSase) (AdSS) (EC 6.3.4.4) (IMP--aspartate ligase)	Gasterosteus aculeatus (Three-spined stickleback)	de novo' AMP biosynthetic process [GO:0044208]	cytoplasm [GO:0005737]	adenylosuccinate synthase activity [GO:0004019]; GTP binding [GO:0005525]; magnesium ion binding [GO:0000287]
protein 6	worm	A0A0X3NWH8	Uncharacterized protein	Schistocephalus solidus (Tapeworm)	cysteinyl-tRNA aminoacylation [GO:0006423]		ATP binding [GO:0005524]; cysteine-tRNA ligase activity [GO:0004817]
		A0A0V0J4L5	Cysteine--tRNA ligase	Schistocephalus solidus (Tapeworm)	cysteinyl-tRNA aminoacylation [GO:0006423]		ATP binding [GO:0005524]; cysteine-tRNA ligase activity [GO:0004817]
		A0A183TQ84	Uncharacterized protein	Schistocephalus solidus (Tapeworm)	cysteinyl-tRNA aminoacylation [GO:0006423]		ATP binding [GO:0005524]; cysteine-tRNA ligase activity [GO:0004817]
		A0A183S903	Uncharacterized protein	Schistocephalus solidus (Tapeworm)
		A0A183SA80	Uncharacterized protein	Schistocephalus solidus (Tapeworm)
	fish	G3PYZ2	Cysteinyl-tRNA synthetase	Gasterosteus aculeatus (Three-spined stickleback)	cysteinyl-tRNA aminoacylation [GO:0006423]		ATP binding [GO:0005524]; cysteine-tRNA ligase activity [GO:0004817]
		G3PYY8	Cysteinyl-tRNA synthetase	Gasterosteus aculeatus (Three-spined stickleback)	cysteinyl-tRNA aminoacylation [GO:0006423]		ATP binding [GO:0005524]; cysteine-tRNA ligase activity [GO:0004817]
		G3PYY6	Cysteinyl-tRNA synthetase	Gasterosteus aculeatus (Three-spined stickleback)	cysteinyl-tRNA aminoacylation [GO:0006423]		ATP binding [GO:0005524]; cysteine-tRNA ligase activity [GO:0004817]
protein 7	worm	A0A0V0J565	Kinesin heavy chain (Fragment)	Schistocephalus solidus (Tapeworm)	microtubule-based movement [GO:0007018]		ATP binding [GO:0005524]; microtubule binding [GO:0008017]; microtubule motor activity [GO:0003777]
		A0A183SAT1	Uncharacterized protein	Schistocephalus solidus (Tapeworm)	microtubule-based movement [GO:0007018]		microtubule motor activity [GO:0003777]
		A0A183SSP9	Kinesin-like protein	Schistocephalus solidus (Tapeworm)	microtubule-based movement [GO:0007018]	microtubule [GO:0005874]	ATP binding [GO:0005524]; microtubule binding [GO:0008017]; microtubule motor activity [GO:0003777]
		A0A183TU03	Uncharacterized protein	Schistocephalus solidus (Tapeworm)
		A0A0X3P2S6	Kinesin heavy chain (Fragment)	Schistocephalus solidus (Tapeworm)	microtubule-based movement [GO:0007018]		microtubule motor activity [GO:0003777]
		A0A183S9K3	Kinesin-like protein	Schistocephalus solidus (Tapeworm)	microtubule-based movement [GO:0007018]	microtubule [GO:0005874]	ATP binding [GO:0005524]; microtubule binding [GO:0008017]; microtubule motor activity [GO:0003777]
		A0A0X3Q0P1	Kinesin heavy chain isoform 5C (Fragment)	Schistocephalus solidus (Tapeworm)	microtubule-based movement [GO:0007018]		ATP binding [GO:0005524]; microtubule binding [GO:0008017]; microtubule motor activity [GO:0003777]
		A0A183TLJ5	Uncharacterized protein	Schistocephalus solidus (Tapeworm)
		A0A183SCS3	Uncharacterized protein	Schistocephalus solidus (Tapeworm)
		A0A183TQA1	Uncharacterized protein	Schistocephalus solidus (Tapeworm)
		A0A0X3NYI2	Uncharacterized protein (Fragment)	Schistocephalus solidus (Tapeworm)	microtubule-based movement [GO:0007018]		ATP binding [GO:0005524]; microtubule binding [GO:0008017]; microtubule motor activity [GO:0003777]
		A0A0X3P9N3	Uncharacterized protein (Fragment)	Schistocephalus solidus (Tapeworm)	microtubule-based movement [GO:0007018]		ATP binding [GO:0005524]; microtubule binding [GO:0008017]; microtubule motor activity [GO:0003777]
	fish	G3PQJ1	Kinesin-like protein	Gasterosteus aculeatus (Three-spined stickleback)	microtubule-based movement [GO:0007018]	microtubule [GO:0005874]	ATP binding [GO:0005524]; microtubule binding [GO:0008017]; microtubule motor activity [GO:0003777]
		G3NTQ0	Kinesin-like protein	Gasterosteus aculeatus (Three-spined stickleback)	microtubule-based movement [GO:0007018]	microtubule [GO:0005874]	ATP binding [GO:0005524]; microtubule binding [GO:0008017]; microtubule motor activity [GO:0003777]
		G3NTQ7	Kinesin-like protein	Gasterosteus aculeatus (Three-spined stickleback)	microtubule-based movement [GO:0007018]	microtubule [GO:0005874]	ATP binding [GO:0005524]; microtubule binding [GO:0008017]; microtubule motor activity [GO:0003777]
		G3NTP1	Kinesin-like protein	Gasterosteus aculeatus (Three-spined stickleback)	microtubule-based movement [GO:0007018]	microtubule [GO:0005874]	ATP binding [GO:0005524]; microtubule binding [GO:0008017]; microtubule motor activity [GO:0003777]
		G3N535	Kinesin-like protein	Gasterosteus aculeatus (Three-spined stickleback)	microtubule-based movement [GO:0007018]	microtubule [GO:0005874]	ATP binding [GO:0005524]; microtubule binding [GO:0008017]; microtubule motor activity [GO:0003777]
		G3N7N9	Kinesin-like protein	Gasterosteus aculeatus (Three-spined stickleback)	microtubule-based movement [GO:0007018]	microtubule [GO:0005874]	ATP binding [GO:0005524]; microtubule binding [GO:0008017]; microtubule motor activity [GO:0003777]
		G3Q089	Kinesin-like protein	Gasterosteus aculeatus (Three-spined stickleback)	bone morphogenesis [GO:0060349]; cartilage development [GO:0051216]; germ cell development [GO:0007281]; microtubule-based movement [GO:0007018]; skeletal muscle tissue development [GO:0007519]	microtubule [GO:0005874]	ATP binding [GO:0005524]; microtubule binding [GO:0008017]; microtubule motor activity [GO:0003777]
		G3NSJ4	Kinesin family member 5A, a	Gasterosteus aculeatus (Three-spined stickleback)	axonal transport of mitochondrion [GO:0019896]; neuron projection maintenance [GO:1990535]	axon cytoplasm [GO:1904115]	ATP binding [GO:0005524]; microtubule binding [GO:0008017]; microtubule motor activity [GO:0003777]
protein 8	worm	A0A0V0J5I6	ATP-dependent RNA helicase DDX3Y	Schistocephalus solidus (Tapeworm)			ATP binding [GO:0005524]; helicase activity [GO:0004386]; nucleic acid binding [GO:0003676]
		A0A0X3NZN6	ATP-dependent RNA helicase DDX3Y	Schistocephalus solidus (Tapeworm)			ATP binding [GO:0005524]; helicase activity [GO:0004386]; nucleic acid binding [GO:0003676]
		A0A183T1L7	Uncharacterized protein	Schistocephalus solidus (Tapeworm)			ATP binding [GO:0005524]; helicase activity [GO:0004386]; nucleic acid binding [GO:0003676]
		A0A0X3NW54	Uncharacterized protein	Schistocephalus solidus (Tapeworm)			ATP binding [GO:0005524]; helicase activity [GO:0004386]; nucleic acid binding [GO:0003676]; zinc ion binding [GO:0008270]
		A0A183TBI4	Uncharacterized protein	Schistocephalus solidus (Tapeworm)			ATP binding [GO:0005524]; helicase activity [GO:0004386]; nucleic acid binding [GO:0003676]
	fish	G3NVH8	DEAD (Asp-Glu-Ala-Asp) box helicase 5	Gasterosteus aculeatus (Three-spined stickleback)			ATP binding [GO:0005524]; helicase activity [GO:0004386]; nucleic acid binding [GO:0003676]
protein 9	worm	A0A0V0J663	Uncharacterized protein (Fragment)	Schistocephalus solidus (Tapeworm)	fructose 2,6-bisphosphate metabolic process [GO:0006003]; fructose metabolic process [GO:0006000]		6-phosphofructo-2-kinase activity [GO:0003873]; ATP binding [GO:0005524]
		A0A0X3PVW2	6-phosphofructo-2-kinase/fructose-2, 6-bisphosphatase (Fragment)	Schistocephalus solidus (Tapeworm)	fructose 2,6-bisphosphate metabolic process [GO:0006003]; fructose metabolic process [GO:0006000]		6-phosphofructo-2-kinase activity [GO:0003873]; ATP binding [GO:0005524]
		A0A0X3NH00	6-phosphofructo-2-kinase/fructose-2, 6-bisphosphatase 2 (Fragment)	Schistocephalus solidus (Tapeworm)	fructose 2,6-bisphosphate metabolic process [GO:0006003]; fructose metabolic process [GO:0006000]		6-phosphofructo-2-kinase activity [GO:0003873]; ATP binding [GO:0005524]
		A0A183SM49	Uncharacterized protein	Schistocephalus solidus (Tapeworm)	fructose 2,6-bisphosphate metabolic process [GO:0006003]; fructose metabolic process [GO:0006000]		6-phosphofructo-2-kinase activity [GO:0003873]; ATP binding [GO:0005524]
	fish	G3N6Y8	Uncharacterized protein	Gasterosteus aculeatus (Three-spined stickleback)	fructose 2,6-bisphosphate metabolic process [GO:0006003]; fructose metabolic process [GO:0006000]		6-phosphofructo-2-kinase activity [GO:0003873]; ATP binding [GO:0005524]
		G3P5W3	Uncharacterized protein	Gasterosteus aculeatus (Three-spined stickleback)	fructose 2,6-bisphosphate metabolic process [GO:0006003]; fructose metabolic process [GO:0006000]		6-phosphofructo-2-kinase activity [GO:0003873]; ATP binding [GO:0005524]
		G3N6Y3	Uncharacterized protein	Gasterosteus aculeatus (Three-spined stickleback)	fructose 2,6-bisphosphate metabolic process [GO:0006003]; fructose metabolic process [GO:0006000]		6-phosphofructo-2-kinase activity [GO:0003873]; ATP binding [GO:0005524]
		G3PBZ8	6-phosphofructo-2-kinase/fructose-2,6-biphosphatase 1	Gasterosteus aculeatus (Three-spined stickleback)	fructose 2,6-bisphosphate metabolic process [GO:0006003]; fructose metabolic process [GO:0006000]		6-phosphofructo-2-kinase activity [GO:0003873]; ATP binding [GO:0005524]
		G3N6Y5	Uncharacterized protein	Gasterosteus aculeatus (Three-spined stickleback)	fructose 2,6-bisphosphate metabolic process [GO:0006003]; fructose metabolic process [GO:0006000]		6-phosphofructo-2-kinase activity [GO:0003873]; ATP binding [GO:0005524]
		G3PC02	6-phosphofructo-2-kinase/fructose-2,6-biphosphatase 1	Gasterosteus aculeatus (Three-spined stickleback)	fructose 2,6-bisphosphate metabolic process [GO:0006003]; fructose metabolic process [GO:0006000]		6-phosphofructo-2-kinase activity [GO:0003873]; ATP binding [GO:0005524]
		G3P5W9	Uncharacterized protein	Gasterosteus aculeatus (Three-spined stickleback)	fructose 2,6-bisphosphate metabolic process [GO:0006003]; fructose metabolic process [GO:0006000]		6-phosphofructo-2-kinase activity [GO:0003873]; ATP binding [GO:0005524]
		G3NLI2	6-phosphofructo-2-kinase/fructose-2,6-biphosphatase 2b	Gasterosteus aculeatus (Three-spined stickleback)	fructose 2,6-bisphosphate metabolic process [GO:0006003]; fructose metabolic process [GO:0006000]		6-phosphofructo-2-kinase activity [GO:0003873]; ATP binding [GO:0005524]
		G3NFY5	6-phosphofructo-2-kinase/fructose-2,6-biphosphatase 2a	Gasterosteus aculeatus (Three-spined stickleback)	fructose 2,6-bisphosphate metabolic process [GO:0006003]; fructose metabolic process [GO:0006000]		6-phosphofructo-2-kinase activity [GO:0003873]; ATP binding [GO:0005524]
protein 10	worm	A0A0V0J8C3	Serine/threonine-protein phosphatase (EC 3.1.3.16)	Schistocephalus solidus (Tapeworm)			phosphoprotein phosphatase activity [GO:0004721]
	fish	G3QCJ9	Serine/threonine-protein phosphatase (EC 3.1.3.16)	Gasterosteus aculeatus (Three-spined stickleback)			phosphoprotein phosphatase activity [GO:0004721]
		G3QCK1	Serine/threonine-protein phosphatase (EC 3.1.3.16)	Gasterosteus aculeatus (Three-spined stickleback)			phosphoprotein phosphatase activity [GO:0004721]
		G3QCK0	Serine/threonine-protein phosphatase (EC 3.1.3.16)	Gasterosteus aculeatus (Three-spined stickleback)			phosphoprotein phosphatase activity [GO:0004721]
		G3N7U2	Serine/threonine-protein phosphatase (EC 3.1.3.16)	Gasterosteus aculeatus (Three-spined stickleback)			phosphoprotein phosphatase activity [GO:0004721]
		G3Q295	Serine/threonine-protein phosphatase (EC 3.1.3.16)	Gasterosteus aculeatus (Three-spined stickleback)			phosphoprotein phosphatase activity [GO:0004721]
		G3N7U6	Serine/threonine-protein phosphatase (EC 3.1.3.16)	Gasterosteus aculeatus (Three-spined stickleback)			phosphoprotein phosphatase activity [GO:0004721]
		G3Q291	Serine/threonine-protein phosphatase (EC 3.1.3.16)	Gasterosteus aculeatus (Three-spined stickleback)			phosphoprotein phosphatase activity [GO:0004721]
protein 11	worm	A0A0V0J8M5	Alpha-actinin, sarcomeric	Schistocephalus solidus (Tapeworm)			actin binding [GO:0003779]; calcium ion binding [GO:0005509]
		A0A0X3QCR4	Alpha-actinin, sarcomeric	Schistocephalus solidus (Tapeworm)			actin binding [GO:0003779]; calcium ion binding [GO:0005509]
		A0A0X3PEA9	Uncharacterized protein	Schistocephalus solidus (Tapeworm)			actin binding [GO:0003779]; calcium ion binding [GO:0005509]
		A0A183T0I4	Uncharacterized protein	Schistocephalus solidus (Tapeworm)			calcium ion binding [GO:0005509]
		A0A183S8B5	Uncharacterized protein	Schistocephalus solidus (Tapeworm)
	fish	G3P7D6	Actinin, alpha 2b	Gasterosteus aculeatus (Three-spined stickleback)	eye development [GO:0001654]; heart development [GO:0007507]; sarcomere organization [GO:0045214]; skeletal muscle fiber development [GO:0048741]		actin binding [GO:0003779]; calcium ion binding [GO:0005509]
protein 12	worm	A0A0V0J8S2	Protein disulfide-isomerase (EC 5.3.4.1)	Schistocephalus solidus (Tapeworm)	cell redox homeostasis [GO:0045454]	cell [GO:0005623]	protein disulfide isomerase activity [GO:0003756]
		A0A183SNR7	Protein disulfide-isomerase (EC 5.3.4.1)	Schistocephalus solidus (Tapeworm)	cell redox homeostasis [GO:0045454]	cell [GO:0005623]	protein disulfide isomerase activity [GO:0003756]
	fish	G3NCG1	Thioredoxin domain containing 5	Gasterosteus aculeatus (Three-spined stickleback)	cell redox homeostasis [GO:0045454]	cell [GO:0005623]	isomerase activity [GO:0016853]
		G3NCG6	Thioredoxin domain containing 5	Gasterosteus aculeatus (Three-spined stickleback)	cell redox homeostasis [GO:0045454]	cell [GO:0005623]	isomerase activity [GO:0016853]
		G3P7R6	Protein disulfide-isomerase (EC 5.3.4.1)	Gasterosteus aculeatus (Three-spined stickleback)	cell redox homeostasis [GO:0045454]	cell [GO:0005623]	protein disulfide isomerase activity [GO:0003756]
protein 13	worm	A0A0V0J927	60S ribosomal protein L10	Schistocephalus solidus (Tapeworm)	translation [GO:0006412]	ribosome [GO:0005840]	structural constituent of ribosome [GO:0003735]
	fish	G3PI76	Ribosomal protein L10	Gasterosteus aculeatus (Three-spined stickleback)	translation [GO:0006412]	ribosome [GO:0005840]	structural constituent of ribosome [GO:0003735]
		G3PI88	Ribosomal protein L10	Gasterosteus aculeatus (Three-spined stickleback)	brain development [GO:0007420]; embryonic brain development [GO:1990403]; translation [GO:0006412]	ribosome [GO:0005840]	structural constituent of ribosome [GO:0003735]; translation regulator activity [GO:0045182]
		G3NDR5	Splicing factor 3b, subunit 3	Gasterosteus aculeatus (Three-spined stickleback)		nucleus [GO:0005634]	nucleic acid binding [GO:0003676]
protein 14	worm	A0A0V0J9B1	T-complex protein 1 subunit delta	Schistocephalus solidus (Tapeworm)	protein folding [GO:0006457]	cytoplasm [GO:0005737]	ATP binding [GO:0005524]; unfolded protein binding [GO:0051082]
		A0A183S7W1	T-complex protein 1 subunit delta	Schistocephalus solidus (Tapeworm)	protein folding [GO:0006457]	cytoplasm [GO:0005737]	ATP binding [GO:0005524]; unfolded protein binding [GO:0051082]
	fish	G3Q874	T-complex protein 1 subunit delta	Gasterosteus aculeatus (Three-spined stickleback)	protein folding [GO:0006457]	cytoplasm [GO:0005737]	ATP binding [GO:0005524]; unfolded protein binding [GO:0051082]
		G3Q882	T-complex protein 1 subunit delta	Gasterosteus aculeatus (Three-spined stickleback)	protein folding [GO:0006457]; response to hypoxia [GO:0001666]	cytoplasm [GO:0005737]	ATP binding [GO:0005524]; unfolded protein binding [GO:0051082]
protein 15	worm	A0A0V0J9S3	Uncharacterized protein	Schistocephalus solidus (Tapeworm)			ATP binding [GO:0005524]; calmodulin-dependent protein kinase activity [GO:0004683]
		A0A183SVD0	Uncharacterized protein	Schistocephalus solidus (Tapeworm)			ATP binding [GO:0005524]; calmodulin-dependent protein kinase activity [GO:0004683]
		A0A0X3NZP8	Calcium/calmodulin-dependent protein kinase type II delta 1 chain (Fragment)	Schistocephalus solidus (Tapeworm)			ATP binding [GO:0005524]; calmodulin-dependent protein kinase activity [GO:0004683]
	fish	G3QCM8	Uncharacterized protein	Gasterosteus aculeatus (Three-spined stickleback)			ATP binding [GO:0005524]; calmodulin binding [GO:0005516]; calmodulin-dependent protein kinase activity [GO:0004683]
		G3QCM7	Uncharacterized protein	Gasterosteus aculeatus (Three-spined stickleback)	heart jogging [GO:0003146]; protein autophosphorylation [GO:0046777]		ATP binding [GO:0005524]; calmodulin binding [GO:0005516]; calmodulin-dependent protein kinase activity [GO:0004683]
protein 16	worm	A0A183T487	Importin subunit alpha	Schistocephalus solidus (Tapeworm)	protein import into nucleus [GO:0006606]	cytoplasm [GO:0005737]; nucleus [GO:0005634]	nuclear import signal receptor activity [GO:0061608]; protein transporter activity [GO:0008565]
		A0A0V0JA48	Importin subunit alpha	Schistocephalus solidus (Tapeworm)	protein import into nucleus [GO:0006606]	cytoplasm [GO:0005737]; nucleus [GO:0005634]	nuclear import signal receptor activity [GO:0061608]; protein transporter activity [GO:0008565]
	fish	G3P6X6	Importin subunit alpha	Gasterosteus aculeatus (Three-spined stickleback)	protein import into nucleus [GO:0006606]	cytoplasm [GO:0005737]; nucleus [GO:0005634]	nuclear import signal receptor activity [GO:0061608]; protein transporter activity [GO:0008565]
		G3NEI8	Importin subunit alpha	Gasterosteus aculeatus (Three-spined stickleback)	protein import into nucleus [GO:0006606]	cytoplasm [GO:0005737]; nucleus [GO:0005634]	nuclear import signal receptor activity [GO:0061608]; protein transporter activity [GO:0008565]
protein 17	worm	A0A183TBD2	Uncharacterized protein	Schistocephalus solidus (Tapeworm)			GTP binding [GO:0005525]
		A0A0V0JAE1	Developmentally-regulated GTP-binding protein 1	Schistocephalus solidus (Tapeworm)			GTP binding [GO:0005525]
	fish	G3PYR7	Developmentally regulated GTP binding protein 1	Gasterosteus aculeatus (Three-spined stickleback)			GTP binding [GO:0005525]
		G3PYS6	Developmentally regulated GTP binding protein 1	Gasterosteus aculeatus (Three-spined stickleback)			GTP binding [GO:0005525]
protein 18	worm	A0A0X3PWY4	Uncharacterized protein	Schistocephalus solidus (Tapeworm)			calcium ion binding [GO:0005509]
		A0A183SGP2	Uncharacterized protein	Schistocephalus solidus (Tapeworm)			calcium ion binding [GO:0005509]
		A0A0V0JAM0	Calcineurin subunit B type 1 (Fragment)	Schistocephalus solidus (Tapeworm)			calcium ion binding [GO:0005509]
	fish	G3Q7X5	Protein phosphatase 3 (formerly 2B), regulatory s1ubunit B, alpha isoform, b	Gasterosteus aculeatus (Three-spined stickleback)			calcium ion binding [GO:0005509]
		G3Q7X8	Protein phosphatase 3 (formerly 2B), regulatory s1ubunit B, alpha isoform, b	Gasterosteus aculeatus (Three-spined stickleback)			calcium ion binding [GO:0005509]
		G3PEB3	WD repeat domain 92	Gasterosteus aculeatus (Three-spined stickleback)			calcium ion binding [GO:0005509]
		G3PE98	WD repeat domain 92	Gasterosteus aculeatus (Three-spined stickleback)			calcium ion binding [GO:0005509]
		G3PEA3	WD repeat domain 92	Gasterosteus aculeatus (Three-spined stickleback)			calcium ion binding [GO:0005509]
protein 19	worm	A0A0V0JB00	40S ribosomal protein S8	Schistocephalus solidus (Tapeworm)	translation [GO:0006412]	ribosome [GO:0005840]	structural constituent of ribosome [GO:0003735]
		A0A183S7D8	40S ribosomal protein S8	Schistocephalus solidus (Tapeworm)	translation [GO:0006412]	ribosome [GO:0005840]	structural constituent of ribosome [GO:0003735]
	fish	G3PVY9	40S ribosomal protein S8	Gasterosteus aculeatus (Three-spined stickleback)	translation [GO:0006412]	ribosome [GO:0005840]	structural constituent of ribosome [GO:0003735]
protein 20	worm	A0A0V0JBL8	Uncharacterized protein (Fragment)	Schistocephalus solidus (Tapeworm)			oxidoreductase activity [GO:0016491]
		A0A183THQ3	Uncharacterized protein	Schistocephalus solidus (Tapeworm)			oxidoreductase activity [GO:0016491]
	fish	G3PM93	Dehydrogenase/reductase (SDR family) member 1	Gasterosteus aculeatus (Three-spined stickleback)
protein 21	worm	A0A0V0JBM7	Uncharacterized protein	Schistocephalus solidus (Tapeworm)		myosin complex [GO:0016459]	motor activity [GO:0003774]
		A0A183SDE7	Uncharacterized protein	Schistocephalus solidus (Tapeworm)		myosin complex [GO:0016459]	motor activity [GO:0003774]
		A0A0X3PP30	Uncharacterized protein	Schistocephalus solidus (Tapeworm)
	fish	G3NUI3	Uncharacterized protein	Gasterosteus aculeatus (Three-spined stickleback)
		G3NTP2	Si:ch211-225b10.4	Gasterosteus aculeatus (Three-spined stickleback)
protein 22	worm	A0A183T510	Histone H4	Schistocephalus solidus (Tapeworm)	DNA-templated transcription, initiation [GO:0006352]; nucleosome assembly [GO:0006334]	nucleosome [GO:0000786]; nucleus [GO:0005634]	DNA binding [GO:0003677]; protein heterodimerization activity [GO:0046982]
		A0A0V0JCE2	Histone H4 (Fragment)	Schistocephalus solidus (Tapeworm)	DNA-templated transcription, initiation [GO:0006352]; nucleosome assembly [GO:0006334]	nucleosome [GO:0000786]; nucleus [GO:0005634]	DNA binding [GO:0003677]; protein heterodimerization activity [GO:0046982]
		A0A0X3Q7A5	Histone H4 (Fragment)	Schistocephalus solidus (Tapeworm)	DNA-templated transcription, initiation [GO:0006352]; nucleosome assembly [GO:0006334]	nucleosome [GO:0000786]; nucleus [GO:0005634]	DNA binding [GO:0003677]; protein heterodimerization activity [GO:0046982]
		A0A183SHV6	Histone H4	Schistocephalus solidus (Tapeworm)	DNA-templated transcription, initiation [GO:0006352]; nucleosome assembly [GO:0006334]	nucleosome [GO:0000786]; nucleus [GO:0005634]	DNA binding [GO:0003677]; protein heterodimerization activity [GO:0046982]
	fish	G3P8L4	Histone H4	Gasterosteus aculeatus (Three-spined stickleback)	DNA-templated transcription, initiation [GO:0006352]; nucleosome assembly [GO:0006334]	nucleosome [GO:0000786]; nucleus [GO:0005634]	DNA binding [GO:0003677]; protein heterodimerization activity [GO:0046982]
		G3N8J1	Histone H4	Gasterosteus aculeatus (Three-spined stickleback)	DNA-templated transcription, initiation [GO:0006352]; nucleosome assembly [GO:0006334]	nucleosome [GO:0000786]; nucleus [GO:0005634]	DNA binding [GO:0003677]; protein heterodimerization activity [GO:0046982]
protein 23	worm	A0A0V0JCJ0	Succinate dehydrogenase [ubiquinone] flavoprotein subunit, mitochondrial (EC 1.3.5.1)	Schistocephalus solidus (Tapeworm)	electron transport chain [GO:0022900]; tricarboxylic acid cycle [GO:0006099]	mitochondrial inner membrane [GO:0005743]	flavin adenine dinucleotide binding [GO:0050660]; succinate dehydrogenase (ubiquinone) activity [GO:0008177]
	fish	G3NQT9	Succinate dehydrogenase [ubiquinone] flavoprotein subunit, mitochondrial (EC 1.3.5.1)	Gasterosteus aculeatus (Three-spined stickleback)	electron transport chain [GO:0022900]; tricarboxylic acid cycle [GO:0006099]	mitochondrial inner membrane [GO:0005743]	flavin adenine dinucleotide binding [GO:0050660]; succinate dehydrogenase (ubiquinone) activity [GO:0008177]
protein 24	worm	A0A0V0JCL9	Asparagine--tRNA ligase	Schistocephalus solidus (Tapeworm)	asparaginyl-tRNA aminoacylation [GO:0006421]		asparagine-tRNA ligase activity [GO:0004816]; ATP binding [GO:0005524]; nucleic acid binding [GO:0003676]
		A0A183TEK7	Uncharacterized protein	Schistocephalus solidus (Tapeworm)	asparaginyl-tRNA aminoacylation [GO:0006421]		asparagine-tRNA ligase activity [GO:0004816]; ATP binding [GO:0005524]; nucleic acid binding [GO:0003676]
	fish	G3N6B1	Asparaginyl-tRNA synthetase	Gasterosteus aculeatus (Three-spined stickleback)	asparaginyl-tRNA aminoacylation [GO:0006421]		asparagine-tRNA ligase activity [GO:0004816]; ATP binding [GO:0005524]; nucleic acid binding [GO:0003676]
protein 25	worm	A0A0X3NFI7	Uncharacterized protein	Schistocephalus solidus (Tapeworm)		integral component of membrane [GO:0016021]
	fish	G3Q4S2	Dysferlin, limb girdle muscular dystrophy 2B (autosomal recessive)	Gasterosteus aculeatus (Three-spined stickleback)	muscle organ morphogenesis [GO:0048644]; plasma membrane repair [GO:0001778]; T-tubule organization [GO:0033292]	integral component of membrane [GO:0016021]; T-tubule [GO:0030315]
protein 26	worm	A0A183TAC1	Uncharacterized protein	Schistocephalus solidus (Tapeworm)	fatty acid metabolic process [GO:0006631]		3-hydroxyacyl-CoA dehydrogenase activity [GO:0003857]; NAD+ binding [GO:0070403]
		A0A0X3NFL7	Uncharacterized protein (Fragment)	Schistocephalus solidus (Tapeworm)	fatty acid metabolic process [GO:0006631]		3-hydroxyacyl-CoA dehydrogenase activity [GO:0003857]; NAD+ binding [GO:0070403]
		A0A0V0J8G0	Hydroxyacyl-coenzyme A dehydrogenase	Schistocephalus solidus (Tapeworm)	fatty acid metabolic process [GO:0006631]		3-hydroxyacyl-CoA dehydrogenase activity [GO:0003857]
	fish	G3PZP2	Cytochrome P450, family 2, subfamily U, polypeptide 1	Gasterosteus aculeatus (Three-spined stickleback)	fatty acid metabolic process [GO:0006631]		3-hydroxyacyl-CoA dehydrogenase activity [GO:0003857]; NAD+ binding [GO:0070403]
		G3PZQ2	Cytochrome P450, family 2, subfamily U, polypeptide 1	Gasterosteus aculeatus (Three-spined stickleback)	fatty acid metabolic process [GO:0006631]		3-hydroxyacyl-CoA dehydrogenase activity [GO:0003857]; NAD+ binding [GO:0070403]
protein 27	worm	A0A0X3NGJ2	Dolichyl-diphosphooligosaccharide--protein glycosyltransferase subunit STT3A	Schistocephalus solidus (Tapeworm)	protein glycosylation [GO:0006486]	integral component of membrane [GO:0016021]	oligosaccharyl transferase activity [GO:0004576]
		A0A183T064	Uncharacterized protein	Schistocephalus solidus (Tapeworm)	protein glycosylation [GO:0006486]	integral component of membrane [GO:0016021]	oligosaccharyl transferase activity [GO:0004576]
	fish	G3Q9V9	STT3A, subunit of the oligosaccharyltransferase complex (catalytic)	Gasterosteus aculeatus (Three-spined stickleback)	protein glycosylation [GO:0006486]	integral component of membrane [GO:0016021]	oligosaccharyl transferase activity [GO:0004576]
		G3Q9V8	STT3A, subunit of the oligosaccharyltransferase complex (catalytic)	Gasterosteus aculeatus (Three-spined stickleback)	protein glycosylation [GO:0006486]	integral component of membrane [GO:0016021]	oligosaccharyl transferase activity [GO:0004576]
protein 28	worm	A0A183TQN3	Histone H2A	Schistocephalus solidus (Tapeworm)		nucleosome [GO:0000786]; nucleus [GO:0005634]	DNA binding [GO:0003677]; protein heterodimerization activity [GO:0046982]
		A0A183TME8	Histone H2A	Schistocephalus solidus (Tapeworm)		nucleosome [GO:0000786]; nucleus [GO:0005634]	DNA binding [GO:0003677]; protein heterodimerization activity [GO:0046982]
		A0A0X3QD73	Histone H2A	Schistocephalus solidus (Tapeworm)		nucleosome [GO:0000786]; nucleus [GO:0005634]	DNA binding [GO:0003677]; protein heterodimerization activity [GO:0046982]
		A0A0X3NHD9	Histone H2A (Fragment)	Schistocephalus solidus (Tapeworm)		nucleosome [GO:0000786]; nucleus [GO:0005634]	DNA binding [GO:0003677]; protein heterodimerization activity [GO:0046982]
	fish	G3P8K7	Histone H2A	Gasterosteus aculeatus (Three-spined stickleback)		nucleosome [GO:0000786]; nucleus [GO:0005634]	DNA binding [GO:0003677]; protein heterodimerization activity [GO:0046982]
protein 29	worm	A0A0X3NIZ3	Uncharacterized protein	Schistocephalus solidus (Tapeworm)	signal transduction [GO:0007165]	membrane [GO:0016020]	GTPase activity [GO:0003924]; GTP binding [GO:0005525]
	fish	G3PHH6	Zgc:55558	Gasterosteus aculeatus (Three-spined stickleback)	signal transduction [GO:0007165]	membrane [GO:0016020]	GTPase activity [GO:0003924]; GTP binding [GO:0005525]
		G3PBL5	#NOM?	Gasterosteus aculeatus (Three-spined stickleback)	signal transduction [GO:0007165]	membrane [GO:0016020]	GTPase activity [GO:0003924]; GTP binding [GO:0005525]
		G3PCW9	V-Ki-ras2 Kirsten rat sarcoma viral oncogene homolog	Gasterosteus aculeatus (Three-spined stickleback)	embryonic cranial skeleton morphogenesis [GO:0048701]; heart development [GO:0007507]; hemopoiesis [GO:0030097]; signal transduction [GO:0007165]	cytoplasm [GO:0005737]; plasma membrane [GO:0005886]	GTPase activity [GO:0003924]; GTP binding [GO:0005525]
		G3PBL2	#NOM?	Gasterosteus aculeatus (Three-spined stickleback)	signal transduction [GO:0007165]	membrane [GO:0016020]	GTPase activity [GO:0003924]; GTP binding [GO:0005525]
protein 30	worm	A0A0X3NL29	Flotillin-2	Schistocephalus solidus (Tapeworm)
		A0A183SYP3	Uncharacterized protein	Schistocephalus solidus (Tapeworm)
	fish	G3PJ71	Uncharacterized protein	Gasterosteus aculeatus (Three-spined stickleback)
		G3PJ68	Uncharacterized protein	Gasterosteus aculeatus (Three-spined stickleback)
		G3PJ63	Uncharacterized protein	Gasterosteus aculeatus (Three-spined stickleback)
		G3QA40	Flotillin 2a	Gasterosteus aculeatus (Three-spined stickleback)
		G3QA41	Flotillin 2a	Gasterosteus aculeatus (Three-spined stickleback)	regulation of cell-cell adhesion mediated by cadherin [GO:2000047]; regulation of epiboly involved in gastrulation with mouth forming second [GO:1904086]
protein 31	worm	A0A0X3NLK4	Obg-like ATPase 1	Schistocephalus solidus (Tapeworm)		cytoplasm [GO:0005737]	ATPase activity [GO:0016887]; ATP binding [GO:0005524]; GTP binding [GO:0005525]; ribosomal large subunit binding [GO:0043023]; ribosome binding [GO:0043022]
		A0A183SS17	Obg-like ATPase 1	Schistocephalus solidus (Tapeworm)		cytoplasm [GO:0005737]	ATPase activity [GO:0016887]; ATP binding [GO:0005524]; GTP binding [GO:0005525]; ribosomal large subunit binding [GO:0043023]; ribosome binding [GO:0043022]
	fish	G3P6W9	Obg-like ATPase 1	Gasterosteus aculeatus (Three-spined stickleback)		cytoplasm [GO:0005737]; nucleolus [GO:0005730]	ATPase activity [GO:0016887]; ATP binding [GO:0005524]; GTP binding [GO:0005525]; ribosomal large subunit binding [GO:0043023]; ribosome binding [GO:0043022]
protein 32	worm	A0A183T2S7	T-complex protein 1 subunit epsilon (TCP-1-epsilon) (CCT-epsilon)	Schistocephalus solidus (Tapeworm)	protein folding [GO:0006457]	cytoplasm [GO:0005737]	ATP binding [GO:0005524]; unfolded protein binding [GO:0051082]
		A0A0X3NMZ8	T-complex protein 1 subunit epsilon (TCP-1-epsilon) (CCT-epsilon)	Schistocephalus solidus (Tapeworm)	protein folding [GO:0006457]	cytoplasm [GO:0005737]	ATP binding [GO:0005524]; unfolded protein binding [GO:0051082]
	fish	G3NDS8	T-complex protein 1 subunit epsilon (TCP-1-epsilon) (CCT-epsilon)	Gasterosteus aculeatus (Three-spined stickleback)	protein folding [GO:0006457]; skeletal muscle thin filament assembly [GO:0030240]	cytoplasm [GO:0005737]	ATP binding [GO:0005524]; unfolded protein binding [GO:0051082]
protein 33	worm	A0A0X3NP00	Glutamine--tRNA ligase	Schistocephalus solidus (Tapeworm)	glutaminyl-tRNA aminoacylation [GO:0006425]	cytoplasm [GO:0005737]	ATP binding [GO:0005524]; glutamine-tRNA ligase activity [GO:0004819]
		A0A183SMU6	Uncharacterized protein	Schistocephalus solidus (Tapeworm)	tRNA aminoacylation for protein translation [GO:0006418]	cytoplasm [GO:0005737]	aminoacyl-tRNA ligase activity [GO:0004812]; ATP binding [GO:0005524]
		A0A183TKS2	Uncharacterized protein	Schistocephalus solidus (Tapeworm)	translation [GO:0006412]; tRNA aminoacylation [GO:0043039]		aminoacyl-tRNA ligase activity [GO:0004812]; ATP binding [GO:0005524]
	fish	G3NEN5	Glutaminyl-tRNA synthetase	Gasterosteus aculeatus (Three-spined stickleback)	glutaminyl-tRNA aminoacylation [GO:0006425]	cytoplasm [GO:0005737]	ATP binding [GO:0005524]; glutamine-tRNA ligase activity [GO:0004819]
		G3NEN8	Glutaminyl-tRNA synthetase	Gasterosteus aculeatus (Three-spined stickleback)	glutaminyl-tRNA aminoacylation [GO:0006425]	cytoplasm [GO:0005737]	ATP binding [GO:0005524]; glutamine-tRNA ligase activity [GO:0004819]
protein 34	worm	A0A0X3NPS0	26S proteasome non-ATPase regulatory subunit 12	Schistocephalus solidus (Tapeworm)		proteasome complex [GO:0000502]
		A0A0X3P8B2	Uncharacterized protein	Schistocephalus solidus (Tapeworm)
	fish	G3NFT2	DEAD-box helicase 27	Gasterosteus aculeatus (Three-spined stickleback)			ATP binding [GO:0005524]; helicase activity [GO:0004386]; nucleic acid binding [GO:0003676]
protein 35	worm	A0A0X3NPX2	Ras-related protein Rab-8B	Schistocephalus solidus (Tapeworm)			GTPase activity [GO:0003924]; GTP binding [GO:0005525]
		A0A183SM97	Uncharacterized protein	Schistocephalus solidus (Tapeworm)			GTPase activity [GO:0003924]; GTP binding [GO:0005525]
	fish	G3PZW0	Uncharacterized protein	Gasterosteus aculeatus (Three-spined stickleback)			GTPase activity [GO:0003924]; GTP binding [GO:0005525]
		G3P839	Multiple EGF-like-domains 8	Gasterosteus aculeatus (Three-spined stickleback)	cell migration involved in gastrulation [GO:0042074]; determination of left/right symmetry [GO:0007368]; epiboly involved in gastrulation with mouth forming second [GO:0055113]		GTPase activity [GO:0003924]; GTP binding [GO:0005525]
		G3NHD2	Uncharacterized protein	Gasterosteus aculeatus (Three-spined stickleback)			GTPase activity [GO:0003924]; GTP binding [GO:0005525]
		G3PDV9	RAB13, member RAS oncogene family	Gasterosteus aculeatus (Three-spined stickleback)			GTPase activity [GO:0003924]; GTP binding [GO:0005525]
		G3PDV4	RAB13, member RAS oncogene family	Gasterosteus aculeatus (Three-spined stickleback)	angiogenesis [GO:0001525]		GTPase activity [GO:0003924]; GTP binding [GO:0005525]
		G3PXD1	RAB8A, member RAS oncogene family	Gasterosteus aculeatus (Three-spined stickleback)	melanosome transport [GO:0032402]; photoreceptor cell outer segment organization [GO:0035845]	cell [GO:0005623]	GTPase activity [GO:0003924]; GTP binding [GO:0005525]
		G3PBE0	Uncharacterized protein	Gasterosteus aculeatus (Three-spined stickleback)			GTPase activity [GO:0003924]; GTP binding [GO:0005525]
		G3NHD1	Uncharacterized protein	Gasterosteus aculeatus (Three-spined stickleback)			GTPase activity [GO:0003924]; GTP binding [GO:0005525]
		G3NW25	RAB3C, member RAS oncogene family	Gasterosteus aculeatus (Three-spined stickleback)			GTPase activity [GO:0003924]; GTP binding [GO:0005525]
		G3PS77	RAB3A, member RAS oncogene family, b	Gasterosteus aculeatus (Three-spined stickleback)			GTPase activity [GO:0003924]; GTP binding [GO:0005525]
		G3NZN7	RAB3A, member RAS oncogene family, b	Gasterosteus aculeatus (Three-spined stickleback)			GTPase activity [GO:0003924]; GTP binding [GO:0005525]
		G3NW34	RAB3C, member RAS oncogene family	Gasterosteus aculeatus (Three-spined stickleback)			GTPase activity [GO:0003924]; GTP binding [GO:0005525]
protein 36	worm	A0A183TJS9	Uncharacterized protein	Schistocephalus solidus (Tapeworm)	protein catabolic process [GO:0030163]	cytoplasm [GO:0005737]	ATP binding [GO:0005524]; proteasome-activating ATPase activity [GO:0036402]
		A0A0X3NPY0	26S protease regulatory subunit 8	Schistocephalus solidus (Tapeworm)	protein catabolic process [GO:0030163]	cytoplasm [GO:0005737]	ATP binding [GO:0005524]; peptidase activity [GO:0008233]; proteasome-activating ATPase activity [GO:0036402]
	fish	G3NV74	Proteasome 26S subunit, ATPase 5	Gasterosteus aculeatus (Three-spined stickleback)	protein catabolic process [GO:0030163]	cytoplasm [GO:0005737]	ATP binding [GO:0005524]; proteasome-activating ATPase activity [GO:0036402]
		G3NV62	Proteasome 26S subunit, ATPase 5	Gasterosteus aculeatus (Three-spined stickleback)	protein catabolic process [GO:0030163]	cytoplasm [GO:0005737]	ATP binding [GO:0005524]; proteasome-activating ATPase activity [GO:0036402]
		G3NV85	Proteasome 26S subunit, ATPase 5	Gasterosteus aculeatus (Three-spined stickleback)	protein catabolic process [GO:0030163]	cytoplasm [GO:0005737]	ATP binding [GO:0005524]; proteasome-activating ATPase activity [GO:0036402]
		G3PWV3	Spermatogenesis associated 5	Gasterosteus aculeatus (Three-spined stickleback)			ATP binding [GO:0005524]
protein 37	worm	A0A0X3NR54	Eukaryotic peptide chain release factor GTP-binding subunit ERF3A	Schistocephalus solidus (Tapeworm)			GTPase activity [GO:0003924]; GTP binding [GO:0005525]
		A0A183TTY4	Uncharacterized protein	Schistocephalus solidus (Tapeworm)			GTPase activity [GO:0003924]; GTP binding [GO:0005525]
		A0A183TT61	Uncharacterized protein	Schistocephalus solidus (Tapeworm)
	fish	G3NK87	G1 to S phase transition 1, like	Gasterosteus aculeatus (Three-spined stickleback)			GTPase activity [GO:0003924]; GTP binding [GO:0005525]
		G3NKT2	G1 to S phase transition 1	Gasterosteus aculeatus (Three-spined stickleback)			GTPase activity [GO:0003924]; GTP binding [GO:0005525]
		G3NKS4	G1 to S phase transition 1	Gasterosteus aculeatus (Three-spined stickleback)			GTPase activity [GO:0003924]; GTP binding [GO:0005525]
		G3NK74	G1 to S phase transition 1, like	Gasterosteus aculeatus (Three-spined stickleback)			GTPase activity [GO:0003924]; GTP binding [GO:0005525]
		G3NK77	G1 to S phase transition 1, like	Gasterosteus aculeatus (Three-spined stickleback)			GTPase activity [GO:0003924]; GTP binding [GO:0005525]
		G3NK69	G1 to S phase transition 1, like	Gasterosteus aculeatus (Three-spined stickleback)	vasculature development [GO:0001944]		GTPase activity [GO:0003924]; GTP binding [GO:0005525]
		G3NKR5	G1 to S phase transition 1	Gasterosteus aculeatus (Three-spined stickleback)			GTPase activity [GO:0003924]; GTP binding [GO:0005525]
protein 38	worm	A0A183SZS0	Uncharacterized protein	Schistocephalus solidus (Tapeworm)	translation [GO:0006412]	ribosome [GO:0005840]	structural constituent of ribosome [GO:0003735]
		A0A0X3NRI1	60S ribosomal protein L35a (Fragment)	Schistocephalus solidus (Tapeworm)	translation [GO:0006412]	ribosome [GO:0005840]	structural constituent of ribosome [GO:0003735]
	fish	G3NLJ0	Ribosomal protein L35a	Gasterosteus aculeatus (Three-spined stickleback)	chordate embryonic development [GO:0043009]; erythrocyte differentiation [GO:0030218]; translation [GO:0006412]	ribosome [GO:0005840]	structural constituent of ribosome [GO:0003735]
protein 39	worm	A0A0X3NRQ6	Uncharacterized protein	Schistocephalus solidus (Tapeworm)		kinesin complex [GO:0005871]	microtubule motor activity [GO:0003777]
		A0A183SUQ4	Uncharacterized protein	Schistocephalus solidus (Tapeworm)		integral component of membrane [GO:0016021]; kinesin complex [GO:0005871]	microtubule motor activity [GO:0003777]
	fish	G3NJ62	Uncharacterized protein	Gasterosteus aculeatus (Three-spined stickleback)		kinesin complex [GO:0005871]	microtubule motor activity [GO:0003777]
		G3NJ72	Uncharacterized protein	Gasterosteus aculeatus (Three-spined stickleback)		kinesin complex [GO:0005871]	microtubule motor activity [GO:0003777]
		G3PFP9	Kinesin light chain 3	Gasterosteus aculeatus (Three-spined stickleback)		kinesin complex [GO:0005871]	microtubule motor activity [GO:0003777]
		G3Q5I7	Uncharacterized protein	Gasterosteus aculeatus (Three-spined stickleback)		kinesin complex [GO:0005871]	microtubule motor activity [GO:0003777]
		G3NLX0	Kinesin light chain 1a	Gasterosteus aculeatus (Three-spined stickleback)		kinesin complex [GO:0005871]	microtubule motor activity [GO:0003777]
		G3NLX8	Kinesin light chain 1a	Gasterosteus aculeatus (Three-spined stickleback)		kinesin complex [GO:0005871]	microtubule motor activity [GO:0003777]
protein 40	worm	A0A0X3NS72	Ras-related protein Rab-3	Schistocephalus solidus (Tapeworm)			GTPase activity [GO:0003924]; GTP binding [GO:0005525]
		A0A183SP11	Uncharacterized protein	Schistocephalus solidus (Tapeworm)			GTPase activity [GO:0003924]; GTP binding [GO:0005525]
	fish	G3Q755	RAB3D, member RAS oncogene family	Gasterosteus aculeatus (Three-spined stickleback)			GTPase activity [GO:0003924]; GTP binding [GO:0005525]
		G3NT77	RAB3D, member RAS oncogene family, b	Gasterosteus aculeatus (Three-spined stickleback)			GTPase activity [GO:0003924]; GTP binding [GO:0005525]
		G3NT89	RAB3D, member RAS oncogene family, b	Gasterosteus aculeatus (Three-spined stickleback)			GTPase activity [GO:0003924]; GTP binding [GO:0005525]
		G3NT84	RAB3D, member RAS oncogene family, b	Gasterosteus aculeatus (Three-spined stickleback)			GTPase activity [GO:0003924]; GTP binding [GO:0005525]
protein 41	worm	A0A0X3P0U6	Protein lin-7 homolog B	Schistocephalus solidus (Tapeworm)
		A0A183T3T8	Protein lin-7 homolog	Schistocephalus solidus (Tapeworm)	exocytosis [GO:0006887]; neurotransmitter secretion [GO:0007269]; protein transport [GO:0015031]	basolateral plasma membrane [GO:0016323]; MPP7-DLG1-LIN7 complex [GO:0097025]; presynapse [GO:0098793]	L27 domain binding [GO:0097016]
		A0A0X3NSF1	Protein lin-7 homolog B (Fragment)	Schistocephalus solidus (Tapeworm)
	fish	G3N5L3	Protein lin-7 homolog	Gasterosteus aculeatus (Three-spined stickleback)	exocytosis [GO:0006887]; neurotransmitter secretion [GO:0007269]; protein transport [GO:0015031]	basolateral plasma membrane [GO:0016323]; MPP7-DLG1-LIN7 complex [GO:0097025]; presynapse [GO:0098793]	L27 domain binding [GO:0097016]
		G3Q966	Protein lin-7 homolog	Gasterosteus aculeatus (Three-spined stickleback)	exocytosis [GO:0006887]; neurotransmitter secretion [GO:0007269]; protein transport [GO:0015031]	basolateral plasma membrane [GO:0016323]; MPP7-DLG1-LIN7 complex [GO:0097025]; presynapse [GO:0098793]	L27 domain binding [GO:0097016]
		G3PS63	Protein lin-7 homolog	Gasterosteus aculeatus (Three-spined stickleback)	exocytosis [GO:0006887]; maintenance of epithelial cell apical/basal polarity [GO:0045199]; neurotransmitter secretion [GO:0007269]; protein transport [GO:0015031]	basolateral plasma membrane [GO:0016323]; MPP7-DLG1-LIN7 complex [GO:0097025]; presynapse [GO:0098793]	L27 domain binding [GO:0097016]
		G3Q967	Protein lin-7 homolog	Gasterosteus aculeatus (Three-spined stickleback)	exocytosis [GO:0006887]; neurotransmitter secretion [GO:0007269]; protein transport [GO:0015031]	basolateral plasma membrane [GO:0016323]; MPP7-DLG1-LIN7 complex [GO:0097025]; presynapse [GO:0098793]	L27 domain binding [GO:0097016]
protein 42	worm	A0A0X3NSR5	Uncharacterized protein	Schistocephalus solidus (Tapeworm)			ATP binding [GO:0005524]
		A0A183T8P6	Uncharacterized protein	Schistocephalus solidus (Tapeworm)			ATP binding [GO:0005524]
		A0A183TC80	Uncharacterized protein	Schistocephalus solidus (Tapeworm)			ATP binding [GO:0005524]
	fish	G3PJ54	Vacuolar protein sorting 4b homolog B (S. cerevisiae)	Gasterosteus aculeatus (Three-spined stickleback)	odontogenesis [GO:0042476]		ATP binding [GO:0005524]
		G3PAD9	Uncharacterized protein	Gasterosteus aculeatus (Three-spined stickleback)			ATP binding [GO:0005524]
		G3NBS1	Vacuolar protein sorting 4a homolog A (S. cerevisiae)	Gasterosteus aculeatus (Three-spined stickleback)			ATP binding [GO:0005524]
protein 43	worm	A0A0X3NTL5	Serine/threonine-protein phosphatase (EC 3.1.3.16)	Schistocephalus solidus (Tapeworm)			phosphoprotein phosphatase activity [GO:0004721]
		A0A183TDQ1	Serine/threonine-protein phosphatase (EC 3.1.3.16)	Schistocephalus solidus (Tapeworm)			phosphoprotein phosphatase activity [GO:0004721]
		A0A183T447	Uncharacterized protein	Schistocephalus solidus (Tapeworm)
		A0A183T0W2	Serine/threonine-protein phosphatase (EC 3.1.3.16)	Schistocephalus solidus (Tapeworm)			phosphoprotein phosphatase activity [GO:0004721]
	fish	G3NNE6	Serine/threonine-protein phosphatase (EC 3.1.3.16)	Gasterosteus aculeatus (Three-spined stickleback)			phosphoprotein phosphatase activity [GO:0004721]
		G3NNE9	Serine/threonine-protein phosphatase (EC 3.1.3.16)	Gasterosteus aculeatus (Three-spined stickleback)			phosphoprotein phosphatase activity [GO:0004721]
		G3NNE2	Serine/threonine-protein phosphatase (EC 3.1.3.16)	Gasterosteus aculeatus (Three-spined stickleback)			phosphoprotein phosphatase activity [GO:0004721]
		G3N8A0	Serine/threonine-protein phosphatase (EC 3.1.3.16)	Gasterosteus aculeatus (Three-spined stickleback)			phosphoprotein phosphatase activity [GO:0004721]
		G3QBQ6	Serine/threonine-protein phosphatase (EC 3.1.3.16)	Gasterosteus aculeatus (Three-spined stickleback)			phosphoprotein phosphatase activity [GO:0004721]
		G3Q465	Serine/threonine-protein phosphatase (EC 3.1.3.16)	Gasterosteus aculeatus (Three-spined stickleback)			phosphoprotein phosphatase activity [GO:0004721]
		G3QBQ5	Serine/threonine-protein phosphatase (EC 3.1.3.16)	Gasterosteus aculeatus (Three-spined stickleback)			phosphoprotein phosphatase activity [GO:0004721]
protein 44	worm	A0A0X3NTX7	GDP-mannose 4,6 dehydratase	Schistocephalus solidus (Tapeworm)	GDP-mannose metabolic process [GO:0019673]		GDP-mannose 4,6-dehydratase activity [GO:0008446]
		A0A183TD59	Uncharacterized protein	Schistocephalus solidus (Tapeworm)	GDP-mannose metabolic process [GO:0019673]		GDP-mannose 4,6-dehydratase activity [GO:0008446]
	fish	G3NMS6	GDP-mannose 4,6-dehydratase	Gasterosteus aculeatus (Three-spined stickleback)	dorsal motor nucleus of vagus nerve development [GO:0021744]; GDP-mannose metabolic process [GO:0019673]; Notch signaling pathway [GO:0007219]; retina layer formation [GO:0010842]; vagus nerve development [GO:0021564]		fucosyltransferase activity [GO:0008417]; GDP-mannose 4,6-dehydratase activity [GO:0008446]
protein 45	worm	A0A183T3Y7	Uncharacterized protein	Schistocephalus solidus (Tapeworm)	tricarboxylic acid cycle [GO:0006099]	oxoglutarate dehydrogenase complex [GO:0045252]	dihydrolipoyllysine-residue succinyltransferase activity [GO:0004149]
		A0A0X3NUB8	Dihydrolipoyllysine-residue succinyltransferase component of 2-oxoglutarate dehydrogenase complex	Schistocephalus solidus (Tapeworm)	tricarboxylic acid cycle [GO:0006099]	oxoglutarate dehydrogenase complex [GO:0045252]	dihydrolipoyllysine-residue succinyltransferase activity [GO:0004149]
	fish	G3NXC0	Dihydrolipoamide S-succinyltransferase	Gasterosteus aculeatus (Three-spined stickleback)	ATP biosynthetic process [GO:0006754]; heart contraction [GO:0060047]; hemopoiesis [GO:0030097]; mitochondrion morphogenesis [GO:0070584]; tricarboxylic acid cycle [GO:0006099]	oxoglutarate dehydrogenase complex [GO:0045252]	dihydrolipoyllysine-residue succinyltransferase activity [GO:0004149]
protein 46	worm	A0A0X3NUR5	ADP-ribosylation factor 1	Schistocephalus solidus (Tapeworm)			GTP binding [GO:0005525]
		A0A183SJT5	Uncharacterized protein	Schistocephalus solidus (Tapeworm)			GTP binding [GO:0005525]
	fish	G3PG37	ADP-ribosylation factor 5	Gasterosteus aculeatus (Three-spined stickleback)			GTP binding [GO:0005525]
		G3NK79	ADP-ribosylation factor 2b	Gasterosteus aculeatus (Three-spined stickleback)			GTP binding [GO:0005525]
		G3N6N6	Uncharacterized protein	Gasterosteus aculeatus (Three-spined stickleback)			GTP binding [GO:0005525]
		G3PZK1	Uncharacterized protein	Gasterosteus aculeatus (Three-spined stickleback)			GTP binding [GO:0005525]
		G3P390	Uncharacterized protein	Gasterosteus aculeatus (Three-spined stickleback)			GTP binding [GO:0005525]
		G3PZK7	Uncharacterized protein	Gasterosteus aculeatus (Three-spined stickleback)			GTP binding [GO:0005525]
		G3N6G3	ADP-ribosylation factor 4a	Gasterosteus aculeatus (Three-spined stickleback)			GTP binding [GO:0005525]
protein 47	worm	A0A0X3NUT8	ADP-ribosylation factor 3	Schistocephalus solidus (Tapeworm)			GTP binding [GO:0005525]
	fish	G3NYY9	ADP-ribosylation factor 6b	Gasterosteus aculeatus (Three-spined stickleback)			GTP binding [GO:0005525]
		G3PGY1	ADP-ribosylation factor 6a	Gasterosteus aculeatus (Three-spined stickleback)			GTP binding [GO:0005525]
protein 48	worm	A0A0X3NV64	NADH dehydrogenase [ubiquinone] iron-sulfur protein 8 (Fragment)	Schistocephalus solidus (Tapeworm)		membrane [GO:0016020]	4 iron, 4 sulfur cluster binding [GO:0051539]; oxidoreductase activity, acting on NAD(P)H [GO:0016651]
		A0A183TEY9	Uncharacterized protein	Schistocephalus solidus (Tapeworm)		membrane [GO:0016020]	4 iron, 4 sulfur cluster binding [GO:0051539]; oxidoreductase activity, acting on NAD(P)H [GO:0016651]
	fish	G3PVS4	Uncharacterized protein	Gasterosteus aculeatus (Three-spined stickleback)		membrane [GO:0016020]	4 iron, 4 sulfur cluster binding [GO:0051539]; oxidoreductase activity, acting on NAD(P)H [GO:0016651]
		G3Q0T4	Uncharacterized protein	Gasterosteus aculeatus (Three-spined stickleback)		membrane [GO:0016020]	4 iron, 4 sulfur cluster binding [GO:0051539]; oxidoreductase activity, acting on NAD(P)H [GO:0016651]
		G3PVS1	Uncharacterized protein	Gasterosteus aculeatus (Three-spined stickleback)		membrane [GO:0016020]	4 iron, 4 sulfur cluster binding [GO:0051539]; oxidoreductase activity, acting on NAD(P)H [GO:0016651]
		G3PVR9	Uncharacterized protein	Gasterosteus aculeatus (Three-spined stickleback)		membrane [GO:0016020]	4 iron, 4 sulfur cluster binding [GO:0051539]; oxidoreductase activity, acting on NAD(P)H [GO:0016651]
protein 49	worm	A0A0X3NVY8	Phosphoglucomutase-2 (Fragment)	Schistocephalus solidus (Tapeworm)	carbohydrate metabolic process [GO:0005975]		intramolecular transferase activity, phosphotransferases [GO:0016868]; magnesium ion binding [GO:0000287]
		A0A183SQG6	Uncharacterized protein	Schistocephalus solidus (Tapeworm)	carbohydrate metabolic process [GO:0005975]		intramolecular transferase activity, phosphotransferases [GO:0016868]; magnesium ion binding [GO:0000287]
	fish	G3PUI2	Phosphoglucomutase 2	Gasterosteus aculeatus (Three-spined stickleback)	carbohydrate metabolic process [GO:0005975]		intramolecular transferase activity, phosphotransferases [GO:0016868]; magnesium ion binding [GO:0000287]
protein 50	worm	A0A0X3NWI6	Importin subunit beta-1 (Fragment)	Schistocephalus solidus (Tapeworm)	protein import into nucleus [GO:0006606]	cell [GO:0005623]	Ran GTPase binding [GO:0008536]
		A0A0X3P4Z6	Importin subunit beta-1 (Fragment)	Schistocephalus solidus (Tapeworm)	protein import into nucleus [GO:0006606]	cell [GO:0005623]	Ran GTPase binding [GO:0008536]
		A0A183SNV8	Uncharacterized protein	Schistocephalus solidus (Tapeworm)	protein import into nucleus [GO:0006606]	cell [GO:0005623]	Ran GTPase binding [GO:0008536]
	fish	G3PPH3	Karyopherin (importin) beta 1	Gasterosteus aculeatus (Three-spined stickleback)	protein import into nucleus [GO:0006606]	cell [GO:0005623]	Ran GTPase binding [GO:0008536]
		G3PPH5	Karyopherin (importin) beta 1	Gasterosteus aculeatus (Three-spined stickleback)	protein import into nucleus [GO:0006606]	cell [GO:0005623]	Ran GTPase binding [GO:0008536]
protein 51	worm	A0A183TK96	Uncharacterized protein	Schistocephalus solidus (Tapeworm)	protein folding [GO:0006457]		ATP binding [GO:0005524]; unfolded protein binding [GO:0051082]
		A0A0X3NWK6	Uncharacterized protein	Schistocephalus solidus (Tapeworm)	protein folding [GO:0006457]		ATP binding [GO:0005524]; unfolded protein binding [GO:0051082]
	fish	G3Q7I6	Heat shock protein 9	Gasterosteus aculeatus (Three-spined stickleback)	protein folding [GO:0006457]		ATP binding [GO:0005524]; unfolded protein binding [GO:0051082]
		G3Q7I3	Heat shock protein 9	Gasterosteus aculeatus (Three-spined stickleback)	protein folding [GO:0006457]		ATP binding [GO:0005524]; unfolded protein binding [GO:0051082]
		G3Q7I5	Heat shock protein 9	Gasterosteus aculeatus (Three-spined stickleback)	fin regeneration [GO:0031101]; hemopoiesis [GO:0030097]; protein folding [GO:0006457]		ATP binding [GO:0005524]; unfolded protein binding [GO:0051082]
protein 52	worm	A0A0X3NX72	Uncharacterized protein	Schistocephalus solidus (Tapeworm)			oxidoreductase activity, acting on the aldehyde or oxo group of donors, NAD or NADP as acceptor [GO:0016620]
		A0A183TCI8	Uncharacterized protein	Schistocephalus solidus (Tapeworm)			oxidoreductase activity, acting on the aldehyde or oxo group of donors, NAD or NADP as acceptor [GO:0016620]
	fish	G3PAG9	Aldehyde dehydrogenase 8 family, member A1	Gasterosteus aculeatus (Three-spined stickleback)			oxidoreductase activity, acting on the aldehyde or oxo group of donors, NAD or NADP as acceptor [GO:0016620]
		G3PAG5	Aldehyde dehydrogenase 8 family, member A1	Gasterosteus aculeatus (Three-spined stickleback)	liver development [GO:0001889]		oxidoreductase activity, acting on the aldehyde or oxo group of donors, NAD or NADP as acceptor [GO:0016620]
protein 53	worm	A0A0X3NYD4	cAMP-dependent protein kinase catalytic subunit alpha	Schistocephalus solidus (Tapeworm)			ATP binding [GO:0005524]; protein serine/threonine kinase activity [GO:0004674]
		A0A0X3Q2D5	Uncharacterized protein	Schistocephalus solidus (Tapeworm)			ATP binding [GO:0005524]; protein serine/threonine kinase activity [GO:0004674]
		A0A183SZ87	Uncharacterized protein	Schistocephalus solidus (Tapeworm)			ATP binding [GO:0005524]; protein serine/threonine kinase activity [GO:0004674]
		A0A183SN74	Uncharacterized protein	Schistocephalus solidus (Tapeworm)			ATP binding [GO:0005524]; protein serine/threonine kinase activity [GO:0004674]
	fish	G3P520	Uncharacterized protein	Gasterosteus aculeatus (Three-spined stickleback)			ATP binding [GO:0005524]; protein serine/threonine kinase activity [GO:0004674]
		G3Q4V5	Protein kinase, cAMP-dependent, catalytic, alpha, genome duplicate b	Gasterosteus aculeatus (Three-spined stickleback)			ATP binding [GO:0005524]; protein serine/threonine kinase activity [GO:0004674]
		G3Q131	Protein kinase, cAMP-dependent, catalytic, beta b	Gasterosteus aculeatus (Three-spined stickleback)			ATP binding [GO:0005524]; protein serine/threonine kinase activity [GO:0004674]
protein 54	worm	A0A183TGQ2	Uncharacterized protein	Schistocephalus solidus (Tapeworm)		cytoplasm [GO:0005737]	hydrolase activity, acting on carbon-nitrogen (but not peptide) bonds [GO:0016810]
		A0A0X3NYF8	Dihydropyrimidinase (Fragment)	Schistocephalus solidus (Tapeworm)		cytoplasm [GO:0005737]; integral component of membrane [GO:0016021]	hydrolase activity, acting on carbon-nitrogen (but not peptide) bonds [GO:0016810]
		A0A0V0JCK6	Dihydropyrimidinase-related protein 2 (Fragment)	Schistocephalus solidus (Tapeworm)	axon guidance [GO:0007411]; brain development [GO:0007420]; cytoskeleton organization [GO:0007010]; regulation of axon extension [GO:0030516]		hydrolase activity, acting on carbon-nitrogen (but not peptide) bonds [GO:0016810]; microtubule binding [GO:0008017]
	fish	G3NLY8	Dihydropyrimidinase	Gasterosteus aculeatus (Three-spined stickleback)		cytoplasm [GO:0005737]	hydrolase activity, acting on carbon-nitrogen (but not peptide) bonds [GO:0016810]
		G3PBW5	Dihydropyrimidinase-like 5a	Gasterosteus aculeatus (Three-spined stickleback)	axon guidance [GO:0007411]	cytoplasm [GO:0005737]	hydrolase activity, acting on carbon-nitrogen (but not peptide) bonds [GO:0016810]; microtubule binding [GO:0008017]
protein 55	worm	A0A0X3NYN1	40S ribosomal protein S23	Schistocephalus solidus (Tapeworm)	translation [GO:0006412]	small ribosomal subunit [GO:0015935]	structural constituent of ribosome [GO:0003735]
	fish	G3NIG2	Ribosomal protein S23	Gasterosteus aculeatus (Three-spined stickleback)	translation [GO:0006412]	small ribosomal subunit [GO:0015935]	structural constituent of ribosome [GO:0003735]
protein 56	worm	A0A0X3NYX4	Uncharacterized protein (Fragment)	Schistocephalus solidus (Tapeworm)	gluconeogenesis [GO:0006094]		GTP binding [GO:0005525]; phosphoenolpyruvate carboxykinase (GTP) activity [GO:0004613]
		A0A0X3NV10	Serine/threonine-protein phosphatase 6 regulatory subunit 1	Schistocephalus solidus (Tapeworm)
		A0A183SUM8	Uncharacterized protein	Schistocephalus solidus (Tapeworm)		integral component of membrane [GO:0016021]
	fish	G3NHS5	Phosphoenolpyruvate carboxykinase 1 (soluble)	Gasterosteus aculeatus (Three-spined stickleback)	gluconeogenesis [GO:0006094]; ion homeostasis [GO:0050801]; response to glucose [GO:0009749]		GTP binding [GO:0005525]; phosphoenolpyruvate carboxykinase (GTP) activity [GO:0004613]
		G3NC51	Phosphoenolpyruvate carboxykinase 2 (mitochondrial)	Gasterosteus aculeatus (Three-spined stickleback)	gluconeogenesis [GO:0006094]		GTP binding [GO:0005525]; phosphoenolpyruvate carboxykinase (GTP) activity [GO:0004613]
protein 57	worm	A0A0X3NZV8	Uncharacterized protein	Schistocephalus solidus (Tapeworm)			ubiquitin-like modifier activating enzyme activity [GO:0008641]
		A0A183SVP1	Uncharacterized protein	Schistocephalus solidus (Tapeworm)			ubiquitin-like modifier activating enzyme activity [GO:0008641]
	fish	G3NI50	Ubiquitin-like modifier activating enzyme 5	Gasterosteus aculeatus (Three-spined stickleback)			ubiquitin-like modifier activating enzyme activity [GO:0008641]
protein 58	worm	A0A0X3P013	Uncharacterized protein	Schistocephalus solidus (Tapeworm)	microtubule-based movement [GO:0007018]	dynein complex [GO:0030286]	ATPase activity [GO:0016887]; ATP binding [GO:0005524]; microtubule motor activity [GO:0003777]
		A0A183TMF5	Uncharacterized protein	Schistocephalus solidus (Tapeworm)	microtubule-based movement [GO:0007018]		microtubule motor activity [GO:0003777]
	fish	G3P920	Dynein cytoplasmic 1 heavy chain 1	Gasterosteus aculeatus (Three-spined stickleback)	microtubule-based movement [GO:0007018]	dynein complex [GO:0030286]	ATP binding [GO:0005524]; microtubule motor activity [GO:0003777]
protein 59	worm	A0A183T506	Uncharacterized protein	Schistocephalus solidus (Tapeworm)			GTPase activity [GO:0003924]; GTP binding [GO:0005525]
		A0A0X3Q1T9	Uncharacterized protein	Schistocephalus solidus (Tapeworm)			GTPase activity [GO:0003924]; GTP binding [GO:0005525]
		A0A0X3PNI5	Uncharacterized protein	Schistocephalus solidus (Tapeworm)			GTPase activity [GO:0003924]; GTP binding [GO:0005525]
		A0A0X3P069	Uncharacterized protein	Schistocephalus solidus (Tapeworm)			GTPase activity [GO:0003924]; GTP binding [GO:0005525]
	fish	G3QAI9	Uncharacterized protein	Gasterosteus aculeatus (Three-spined stickleback)			GTPase activity [GO:0003924]; GTP binding [GO:0005525]
		G3PKL2	RAB6B, member RAS oncogene family b	Gasterosteus aculeatus (Three-spined stickleback)			GTPase activity [GO:0003924]; GTP binding [GO:0005525]
		G3PYI2	RAB41, member RAS oncogene family	Gasterosteus aculeatus (Three-spined stickleback)			GTPase activity [GO:0003924]; GTP binding [GO:0005525]
		G3QAJ0	Uncharacterized protein	Gasterosteus aculeatus (Three-spined stickleback)		integral component of membrane [GO:0016021]	GTPase activity [GO:0003924]; GTP binding [GO:0005525]
		G3PKK8	RAB6B, member RAS oncogene family b	Gasterosteus aculeatus (Three-spined stickleback)			GTPase activity [GO:0003924]; GTP binding [GO:0005525]
		G3PYH9	RAB41, member RAS oncogene family	Gasterosteus aculeatus (Three-spined stickleback)			GTPase activity [GO:0003924]; GTP binding [GO:0005525]
		G3NHU8	RAB6B, member RAS oncogene family a	Gasterosteus aculeatus (Three-spined stickleback)			GTPase activity [GO:0003924]; GTP binding [GO:0005525]
protein 60	worm	A0A0X3P0J0	60S ribosomal protein L36a	Schistocephalus solidus (Tapeworm)	translation [GO:0006412]	ribosome [GO:0005840]	structural constituent of ribosome [GO:0003735]
	fish	G3PZQ5	Ribosomal protein L36A	Gasterosteus aculeatus (Three-spined stickleback)	chordate embryonic development [GO:0043009]; regulation of cell cycle [GO:0051726]; translation [GO:0006412]	ribosome [GO:0005840]	structural constituent of ribosome [GO:0003735]
protein 61	worm	A0A0X3P0K1	Transforming protein RhoA	Schistocephalus solidus (Tapeworm)	small GTPase mediated signal transduction [GO:0007264]		GTPase activity [GO:0003924]; GTP binding [GO:0005525]
		A0A183TFX4	Uncharacterized protein	Schistocephalus solidus (Tapeworm)	small GTPase mediated signal transduction [GO:0007264]		GTPase activity [GO:0003924]; GTP binding [GO:0005525]
	fish	G3P577	Ras homolog family member B	Gasterosteus aculeatus (Three-spined stickleback)	small GTPase mediated signal transduction [GO:0007264]		GTPase activity [GO:0003924]; GTP binding [GO:0005525]
protein 62	worm	A0A183SYX9	Small nuclear ribonucleoprotein Sm D1 (snRNP core protein D1)	Schistocephalus solidus (Tapeworm)	spliceosomal snRNP assembly [GO:0000387]	nucleus [GO:0005634]
		A0A0X3P0N1	Small nuclear ribonucleoprotein Sm D1 (snRNP core protein D1) (Fragment)	Schistocephalus solidus (Tapeworm)	spliceosomal snRNP assembly [GO:0000387]	nucleus [GO:0005634]; viral nucleocapsid [GO:0019013]
	fish	G3NNI5	Small nuclear ribonucleoprotein Sm D1 (snRNP core protein D1)	Gasterosteus aculeatus (Three-spined stickleback)	spliceosomal snRNP assembly [GO:0000387]	nucleus [GO:0005634]
protein 63	worm	A0A0X3P2C3	Guanine nucleotide-binding protein G(Q) subunit alpha	Schistocephalus solidus (Tapeworm)	G protein-coupled receptor signaling pathway [GO:0007186]		G-protein beta/gamma-subunit complex binding [GO:0031683]; G protein-coupled receptor binding [GO:0001664]; GTPase activity [GO:0003924]; GTP binding [GO:0005525]
	fish	G3PC72	Guanine nucleotide binding protein (G protein), alpha 11a (Gq class)	Gasterosteus aculeatus (Three-spined stickleback)	G protein-coupled receptor signaling pathway [GO:0007186]		G-protein beta/gamma-subunit complex binding [GO:0031683]; G protein-coupled receptor binding [GO:0001664]; GTPase activity [GO:0003924]; GTP binding [GO:0005525]
		G3P5Y0	Guanine nucleotide binding protein (G protein), alpha 11b (Gq class)	Gasterosteus aculeatus (Three-spined stickleback)	G protein-coupled receptor signaling pathway [GO:0007186]		G-protein beta/gamma-subunit complex binding [GO:0031683]; G protein-coupled receptor binding [GO:0001664]; GTPase activity [GO:0003924]; GTP binding [GO:0005525]
		G3PUR7	Uncharacterized protein	Gasterosteus aculeatus (Three-spined stickleback)	G protein-coupled receptor signaling pathway [GO:0007186]		G-protein beta/gamma-subunit complex binding [GO:0031683]; G protein-coupled receptor binding [GO:0001664]; GTPase activity [GO:0003924]; GTP binding [GO:0005525]
		G3NYS2	Guanine nucleotide binding protein (G protein), alpha 14a	Gasterosteus aculeatus (Three-spined stickleback)	G protein-coupled receptor signaling pathway [GO:0007186]		G-protein beta/gamma-subunit complex binding [GO:0031683]; G protein-coupled receptor binding [GO:0001664]; GTPase activity [GO:0003924]; GTP binding [GO:0005525]
		G3Q3V2	Uncharacterized protein	Gasterosteus aculeatus (Three-spined stickleback)	G protein-coupled receptor signaling pathway [GO:0007186]		G-protein beta/gamma-subunit complex binding [GO:0031683]; G protein-coupled receptor binding [GO:0001664]; GTPase activity [GO:0003924]; GTP binding [GO:0005525]
		G3PUR9	Uncharacterized protein	Gasterosteus aculeatus (Three-spined stickleback)	G protein-coupled receptor signaling pathway [GO:0007186]		G-protein beta/gamma-subunit complex binding [GO:0031683]; G protein-coupled receptor binding [GO:0001664]; GTPase activity [GO:0003924]; GTP binding [GO:0005525]
		G3PC56	Guanine nucleotide binding protein (G protein), alpha 11a (Gq class)	Gasterosteus aculeatus (Three-spined stickleback)	entrainment of circadian clock [GO:0009649]; G protein-coupled acetylcholine receptor signaling pathway [GO:0007213]; phototransduction, visible light [GO:0007603]	membrane [GO:0016020]; photoreceptor outer segment [GO:0001750]	G-protein beta/gamma-subunit complex binding [GO:0031683]; G protein-coupled receptor binding [GO:0001664]; GTPase activity [GO:0003924]; GTP binding [GO:0005525]
		G3PUU9	Uncharacterized protein	Gasterosteus aculeatus (Three-spined stickleback)	G protein-coupled receptor signaling pathway [GO:0007186]		G-protein beta/gamma-subunit complex binding [GO:0031683]; G protein-coupled receptor binding [GO:0001664]; GTPase activity [GO:0003924]; GTP binding [GO:0005525]
		G3PC64	Guanine nucleotide binding protein (G protein), alpha 11a (Gq class)	Gasterosteus aculeatus (Three-spined stickleback)	G protein-coupled receptor signaling pathway [GO:0007186]		G-protein beta/gamma-subunit complex binding [GO:0031683]; G protein-coupled receptor binding [GO:0001664]; GTPase activity [GO:0003924]; GTP binding [GO:0005525]
		G3P5X7	Guanine nucleotide binding protein (G protein), alpha 11b (Gq class)	Gasterosteus aculeatus (Three-spined stickleback)	G protein-coupled receptor signaling pathway [GO:0007186]		G-protein beta/gamma-subunit complex binding [GO:0031683]; G protein-coupled receptor binding [GO:0001664]; GTPase activity [GO:0003924]; GTP binding [GO:0005525]
		G3NYP0	Uncharacterized protein	Gasterosteus aculeatus (Three-spined stickleback)	G protein-coupled receptor signaling pathway [GO:0007186]		G-protein beta/gamma-subunit complex binding [GO:0031683]; G protein-coupled receptor binding [GO:0001664]; GTPase activity [GO:0003924]; GTP binding [GO:0005525]
protein 64	worm	A0A183TA84	Uncharacterized protein	Schistocephalus solidus (Tapeworm)	protein catabolic process [GO:0030163]	cytoplasm [GO:0005737]	ATP binding [GO:0005524]; proteasome-activating ATPase activity [GO:0036402]
		A0A0X3P3B8	26S protease regulatory subunit 6B (Fragment)	Schistocephalus solidus (Tapeworm)	protein catabolic process [GO:0030163]	cytoplasm [GO:0005737]	ATP binding [GO:0005524]; peptidase activity [GO:0008233]; proteasome-activating ATPase activity [GO:0036402]
	fish	G3PFN1	Proteasome 26S subunit, ATPase 4	Gasterosteus aculeatus (Three-spined stickleback)	protein catabolic process [GO:0030163]	cytoplasm [GO:0005737]	ATP binding [GO:0005524]; proteasome-activating ATPase activity [GO:0036402]
protein 65	worm	A0A0X3P4R7	60S ribosomal protein L23 (Fragment)	Schistocephalus solidus (Tapeworm)	translation [GO:0006412]	ribosome [GO:0005840]	structural constituent of ribosome [GO:0003735]
		A0A183TI43	Uncharacterized protein	Schistocephalus solidus (Tapeworm)	translation [GO:0006412]	ribosome [GO:0005840]	structural constituent of ribosome [GO:0003735]
	fish	G3N5P1	Ribosomal protein L23	Gasterosteus aculeatus (Three-spined stickleback)	translation [GO:0006412]	ribosome [GO:0005840]	structural constituent of ribosome [GO:0003735]
protein 66	worm	A0A0X3P4Y2	Dynamin-1	Schistocephalus solidus (Tapeworm)			GTPase activity [GO:0003924]; GTP binding [GO:0005525]
		A0A183SFU2	Uncharacterized protein	Schistocephalus solidus (Tapeworm)			GTPase activity [GO:0003924]; GTP binding [GO:0005525]
		A0A183T4Q8	Uncharacterized protein	Schistocephalus solidus (Tapeworm)	clathrin-dependent endocytosis [GO:0072583]		GTPase activity [GO:0003924]; GTP binding [GO:0005525]
	fish	G3PV82	Dynamin 3	Gasterosteus aculeatus (Three-spined stickleback)			GTPase activity [GO:0003924]; GTP binding [GO:0005525]
		G3PV79	Dynamin 3	Gasterosteus aculeatus (Three-spined stickleback)			GTPase activity [GO:0003924]; GTP binding [GO:0005525]
		G3PV84	Dynamin 3	Gasterosteus aculeatus (Three-spined stickleback)			GTPase activity [GO:0003924]; GTP binding [GO:0005525]
		G3PV75	Dynamin 3	Gasterosteus aculeatus (Three-spined stickleback)			GTPase activity [GO:0003924]; GTP binding [GO:0005525]
		G3P7R2	Dynamin 2a	Gasterosteus aculeatus (Three-spined stickleback)	chordate embryonic development [GO:0043009]; convergent extension [GO:0060026]; endocytosis [GO:0006897]; muscle structure development [GO:0061061]; somite development [GO:0061053]	microtubule [GO:0005874]	GTPase activity [GO:0003924]; GTP binding [GO:0005525]
protein 67	worm	A0A0X3P529	Aconitate hydratase, mitochondrial (Aconitase) (EC 4.2.1.-) (Fragment)	Schistocephalus solidus (Tapeworm)	tricarboxylic acid cycle [GO:0006099]	mitochondrion [GO:0005739]	4 iron, 4 sulfur cluster binding [GO:0051539]; aconitate hydratase activity [GO:0003994]; metal ion binding [GO:0046872]
	fish	G3NLS0	Aconitate hydratase, mitochondrial (Aconitase) (EC 4.2.1.-)	Gasterosteus aculeatus (Three-spined stickleback)	tricarboxylic acid cycle [GO:0006099]	mitochondrion [GO:0005739]	4 iron, 4 sulfur cluster binding [GO:0051539]; aconitate hydratase activity [GO:0003994]; metal ion binding [GO:0046872]
		G3NLP7	Aconitate hydratase, mitochondrial (Aconitase) (EC 4.2.1.-)	Gasterosteus aculeatus (Three-spined stickleback)	tricarboxylic acid cycle [GO:0006099]	mitochondrion [GO:0005739]	4 iron, 4 sulfur cluster binding [GO:0051539]; aconitate hydratase activity [GO:0003994]; metal ion binding [GO:0046872]
		G3NLQ9	Aconitate hydratase, mitochondrial (Aconitase) (EC 4.2.1.-)	Gasterosteus aculeatus (Three-spined stickleback)	tricarboxylic acid cycle [GO:0006099]	mitochondrion [GO:0005739]	4 iron, 4 sulfur cluster binding [GO:0051539]; aconitate hydratase activity [GO:0003994]; metal ion binding [GO:0046872]
		G3NLT2	Aconitate hydratase, mitochondrial (Aconitase) (EC 4.2.1.-)	Gasterosteus aculeatus (Three-spined stickleback)	tricarboxylic acid cycle [GO:0006099]	mitochondrion [GO:0005739]	4 iron, 4 sulfur cluster binding [GO:0051539]; aconitate hydratase activity [GO:0003994]; metal ion binding [GO:0046872]
protein 68	worm	A0A0X3P581	Pyruvate carboxylase (EC 6.4.1.1)	Schistocephalus solidus (Tapeworm)	gluconeogenesis [GO:0006094]; pyruvate metabolic process [GO:0006090]		ATP binding [GO:0005524]; biotin binding [GO:0009374]; metal ion binding [GO:0046872]; pyruvate carboxylase activity [GO:0004736]
		A0A183T699	Uncharacterized protein	Schistocephalus solidus (Tapeworm)	gluconeogenesis [GO:0006094]; pyruvate metabolic process [GO:0006090]		ATP binding [GO:0005524]; biotin binding [GO:0009374]; metal ion binding [GO:0046872]; pyruvate carboxylase activity [GO:0004736]
		A0A183SDI0	Uncharacterized protein	Schistocephalus solidus (Tapeworm)			ATP binding [GO:0005524]; metal ion binding [GO:0046872]
	fish	G3Q870	Pyruvate carboxylase (EC 6.4.1.1)	Gasterosteus aculeatus (Three-spined stickleback)	gluconeogenesis [GO:0006094]; pyruvate metabolic process [GO:0006090]		ATP binding [GO:0005524]; biotin binding [GO:0009374]; metal ion binding [GO:0046872]; pyruvate carboxylase activity [GO:0004736]
protein 69	worm	A0A0X3P5R6	Calcium-transporting ATPase (EC 3.6.3.8)	Schistocephalus solidus (Tapeworm)		integral component of membrane [GO:0016021]; sarcoplasmic reticulum membrane [GO:0033017]	ATP binding [GO:0005524]; calcium-transporting ATPase activity [GO:0005388]
		A0A183T6I4	Calcium-transporting ATPase (EC 3.6.3.8)	Schistocephalus solidus (Tapeworm)		integral component of membrane [GO:0016021]; sarcoplasmic reticulum membrane [GO:0033017]	ATP binding [GO:0005524]; calcium-transporting ATPase activity [GO:0005388]
		A0A183T3D0	Uncharacterized protein	Schistocephalus solidus (Tapeworm)		integral component of membrane [GO:0016021]; sarcoplasmic reticulum membrane [GO:0033017]	ATP binding [GO:0005524]; calcium-transporting ATPase activity [GO:0005388]
	fish	G3Q019	Calcium-transporting ATPase (EC 3.6.3.8)	Gasterosteus aculeatus (Three-spined stickleback)		integral component of membrane [GO:0016021]; sarcoplasmic reticulum membrane [GO:0033017]	ATP binding [GO:0005524]; calcium-transporting ATPase activity [GO:0005388]
		G3Q017	Calcium-transporting ATPase (EC 3.6.3.8)	Gasterosteus aculeatus (Three-spined stickleback)		integral component of membrane [GO:0016021]; sarcoplasmic reticulum membrane [GO:0033017]	ATP binding [GO:0005524]; calcium-transporting ATPase activity [GO:0005388]
		G3QA08	ATPase sarcoplasmic/endoplasmic reticulum Ca2+ transporting 3	Gasterosteus aculeatus (Three-spined stickleback)		integral component of membrane [GO:0016021]	ATP binding [GO:0005524]; hydrolase activity [GO:0016787]
protein 70	worm	A0A0X3Q2G1	Histone H2B	Schistocephalus solidus (Tapeworm)		nucleosome [GO:0000786]; nucleus [GO:0005634]	DNA binding [GO:0003677]; protein heterodimerization activity [GO:0046982]
		A0A0X3P6H8	Histone H2B	Schistocephalus solidus (Tapeworm)		nucleosome [GO:0000786]; nucleus [GO:0005634]	DNA binding [GO:0003677]; protein heterodimerization activity [GO:0046982]
	fish	G3P8K1	Histone H2B	Gasterosteus aculeatus (Three-spined stickleback)		nucleosome [GO:0000786]; nucleus [GO:0005634]	DNA binding [GO:0003677]; protein heterodimerization activity [GO:0046982]
		G3Q1H8	Histone H2B	Gasterosteus aculeatus (Three-spined stickleback)		nucleosome [GO:0000786]; nucleus [GO:0005634]	DNA binding [GO:0003677]; protein heterodimerization activity [GO:0046982]
protein 71	worm	A0A0X3P6J9	Dynein light chain (Fragment)	Schistocephalus solidus (Tapeworm)	microtubule-based process [GO:0007017]	cytoplasm [GO:0005737]; dynein complex [GO:0030286]; microtubule [GO:0005874]	motor activity [GO:0003774]
		A0A183T9E8	Dynein light chain	Schistocephalus solidus (Tapeworm)	microtubule-based process [GO:0007017]	cytoplasm [GO:0005737]; dynein complex [GO:0030286]; microtubule [GO:0005874]	motor activity [GO:0003774]
	fish	G3QBL2	Dynein light chain	Gasterosteus aculeatus (Three-spined stickleback)	microtubule-based process [GO:0007017]	cytoplasm [GO:0005737]; dynein complex [GO:0030286]; microtubule [GO:0005874]	motor activity [GO:0003774]
		G3QBL1	Dynein light chain	Gasterosteus aculeatus (Three-spined stickleback)	microtubule-based process [GO:0007017]	cytoplasm [GO:0005737]; dynein complex [GO:0030286]; microtubule [GO:0005874]	motor activity [GO:0003774]
protein 72	worm	A0A183T8Y4	Uncharacterized protein	Schistocephalus solidus (Tapeworm)			GTPase activity [GO:0003924]; GTP binding [GO:0005525]
		A0A0X3P6V1	Uncharacterized protein (Fragment)	Schistocephalus solidus (Tapeworm)			GTPase activity [GO:0003924]; GTP binding [GO:0005525]
	fish	G3NMN7	RAB5A, member RAS oncogene family, a	Gasterosteus aculeatus (Three-spined stickleback)			GTPase activity [GO:0003924]; GTP binding [GO:0005525]
		G3PHX2	RAB5A, member RAS oncogene family, b	Gasterosteus aculeatus (Three-spined stickleback)			GTPase activity [GO:0003924]; GTP binding [GO:0005525]
		G3P1H5	RAB5C, member RAS oncogene family	Gasterosteus aculeatus (Three-spined stickleback)	angiogenesis [GO:0001525]; cell-cell adhesion [GO:0098609]; gastrulation with mouth forming second [GO:0001702]; regulation of endocytosis [GO:0030100]	early endosome [GO:0005769]	GTPase activity [GO:0003924]; GTP binding [GO:0005525]
		G3NS66	Uncharacterized protein	Gasterosteus aculeatus (Three-spined stickleback)			GTPase activity [GO:0003924]; GTP binding [GO:0005525]
		G3NS61	Uncharacterized protein	Gasterosteus aculeatus (Three-spined stickleback)			GTPase activity [GO:0003924]; GTP binding [GO:0005525]
		G3PHW2	RAB5A, member RAS oncogene family, b	Gasterosteus aculeatus (Three-spined stickleback)	endocytosis [GO:0006897]; epiboly involved in gastrulation with mouth forming second [GO:0055113]; nodal signaling pathway [GO:0038092]; Spemann organizer formation [GO:0060061]		GTPase activity [GO:0003924]; GTP binding [GO:0005525]
		G3P357	RAB5B, member RAS oncogene family	Gasterosteus aculeatus (Three-spined stickleback)			GTPase activity [GO:0003924]; GTP binding [GO:0005525]
protein 73	worm	A0A0X3P7C8	Telomerase protein component 1 (Fragment)	Schistocephalus solidus (Tapeworm)			RNA binding [GO:0003723]
		A0A0X3NGT4	Uncharacterized protein	Schistocephalus solidus (Tapeworm)			RNA binding [GO:0003723]
		A0A183S9M3	Uncharacterized protein	Schistocephalus solidus (Tapeworm)
		A0A183SAA1	Uncharacterized protein	Schistocephalus solidus (Tapeworm)
		A0A183TQF1	Uncharacterized protein	Schistocephalus solidus (Tapeworm)
	fish	G3Q0W5	Uncharacterized protein	Gasterosteus aculeatus (Three-spined stickleback)			RNA binding [GO:0003723]
protein 74	worm	A0A183TLF3	Uncharacterized protein	Schistocephalus solidus (Tapeworm)			ATP binding [GO:0005524]; ligase activity [GO:0016874]; metal ion binding [GO:0046872]
		A0A0X3P7I1	Uncharacterized protein	Schistocephalus solidus (Tapeworm)			ATP binding [GO:0005524]; ligase activity [GO:0016874]; metal ion binding [GO:0046872]
	fish	G3NCL3	Propionyl-CoA carboxylase subunit alpha	Gasterosteus aculeatus (Three-spined stickleback)			ATP binding [GO:0005524]; ligase activity [GO:0016874]; metal ion binding [GO:0046872]
		G3NCK6	Propionyl-CoA carboxylase subunit alpha	Gasterosteus aculeatus (Three-spined stickleback)			ATP binding [GO:0005524]; ligase activity [GO:0016874]; metal ion binding [GO:0046872]
protein 75	worm	A0A183SYI7	Uncharacterized protein	Schistocephalus solidus (Tapeworm)			GTPase activity [GO:0003924]; GTP binding [GO:0005525]
		A0A0X3P8G6	GTP-binding protein YPTC1	Schistocephalus solidus (Tapeworm)			GTPase activity [GO:0003924]; GTP binding [GO:0005525]
	fish	G3PJE0	Uncharacterized protein	Gasterosteus aculeatus (Three-spined stickleback)			GTPase activity [GO:0003924]; GTP binding [GO:0005525]
		G3Q7V4	Uncharacterized protein	Gasterosteus aculeatus (Three-spined stickleback)			GTPase activity [GO:0003924]; GTP binding [GO:0005525]
		G3NIE0	Uncharacterized protein	Gasterosteus aculeatus (Three-spined stickleback)			GTPase activity [GO:0003924]; GTP binding [GO:0005525]
		G3Q7W1	Uncharacterized protein	Gasterosteus aculeatus (Three-spined stickleback)			GTPase activity [GO:0003924]; GTP binding [GO:0005525]
		G3N6T9	ZRAB1B, member RAS oncogene family a	Gasterosteus aculeatus (Three-spined stickleback)			GTPase activity [GO:0003924]; GTP binding [GO:0005525]
		G3NIE7	Uncharacterized protein	Gasterosteus aculeatus (Three-spined stickleback)			GTPase activity [GO:0003924]; GTP binding [GO:0005525]
		G3PJD5	Uncharacterized protein	Gasterosteus aculeatus (Three-spined stickleback)			GTPase activity [GO:0003924]; GTP binding [GO:0005525]
		G3PJE5	Uncharacterized protein	Gasterosteus aculeatus (Three-spined stickleback)			GTPase activity [GO:0003924]; GTP binding [GO:0005525]
		G3Q7W5	Uncharacterized protein	Gasterosteus aculeatus (Three-spined stickleback)			GTPase activity [GO:0003924]; GTP binding [GO:0005525]
protein 76	worm	A0A0X3P9Q4	Uncharacterized protein	Schistocephalus solidus (Tapeworm)		myosin complex [GO:0016459]	actin filament binding [GO:0051015]; ATP binding [GO:0005524]; motor activity [GO:0003774]
		A0A183T4B5	Uncharacterized protein	Schistocephalus solidus (Tapeworm)		myosin complex [GO:0016459]	actin binding [GO:0003779]; ATP binding [GO:0005524]; motor activity [GO:0003774]
		A0A0X3NQJ2	Uncharacterized protein (Fragment)	Schistocephalus solidus (Tapeworm)		myosin complex [GO:0016459]	actin filament binding [GO:0051015]; ATP binding [GO:0005524]; motor activity [GO:0003774]
		A0A0X3PM66	Myosin heavy chain, striated muscle (Fragment)	Schistocephalus solidus (Tapeworm)		myosin complex [GO:0016459]	actin filament binding [GO:0051015]; ATP binding [GO:0005524]; motor activity [GO:0003774]
		A0A0X3Q5F1	Myosin heavy chain, striated muscle (Fragment)	Schistocephalus solidus (Tapeworm)		myosin complex [GO:0016459]	actin binding [GO:0003779]; ATP binding [GO:0005524]; motor activity [GO:0003774]
	fish	A4KUI1	Cardiac muscle myosin heavy chain 6 alpha (Fragment)	Gasterosteus aculeatus (Three-spined stickleback)		myosin complex [GO:0016459]	actin binding [GO:0003779]; ATP binding [GO:0005524]; motor activity [GO:0003774]
		B7XCI3	Myosin, heavy polypeptide 6 (Fragment)	Gasterosteus aculeatus (Three-spined stickleback)		myosin complex [GO:0016459]	actin binding [GO:0003779]; ATP binding [GO:0005524]; motor activity [GO:0003774]
protein 77	worm	A0A0X3P9T1	Threonine--tRNA ligase (Fragment)	Schistocephalus solidus (Tapeworm)	threonyl-tRNA aminoacylation [GO:0006435]	cytoplasm [GO:0005737]	ATP binding [GO:0005524]; threonine-tRNA ligase activity [GO:0004829]
		A0A183SPH2	Uncharacterized protein	Schistocephalus solidus (Tapeworm)	threonyl-tRNA aminoacylation [GO:0006435]	cytoplasm [GO:0005737]	ATP binding [GO:0005524]; threonine-tRNA ligase activity [GO:0004829]
	fish	G3NMN0	Threonyl-tRNA synthetase	Gasterosteus aculeatus (Three-spined stickleback)	threonyl-tRNA aminoacylation [GO:0006435]	cytoplasm [GO:0005737]	ATP binding [GO:0005524]; threonine-tRNA ligase activity [GO:0004829]
		G3NMS8	Threonyl-tRNA synthetase	Gasterosteus aculeatus (Three-spined stickleback)	threonyl-tRNA aminoacylation [GO:0006435]	cytoplasm [GO:0005737]	ATP binding [GO:0005524]; threonine-tRNA ligase activity [GO:0004829]
		G3NMQ9	Threonyl-tRNA synthetase	Gasterosteus aculeatus (Three-spined stickleback)	branching involved in blood vessel morphogenesis [GO:0001569]; regulation of sprouting angiogenesis [GO:1903670]; threonyl-tRNA aminoacylation [GO:0006435]	cytoplasm [GO:0005737]	ATP binding [GO:0005524]; threonine-tRNA ligase activity [GO:0004829]
		G3PP01	Threonyl-tRNA synthetase-like 2	Gasterosteus aculeatus (Three-spined stickleback)	threonyl-tRNA aminoacylation [GO:0006435]	cytoplasm [GO:0005737]	ATP binding [GO:0005524]; threonine-tRNA ligase activity [GO:0004829]
		G3PNY9	Threonyl-tRNA synthetase-like 2	Gasterosteus aculeatus (Three-spined stickleback)	threonyl-tRNA aminoacylation [GO:0006435]	cytoplasm [GO:0005737]	ATP binding [GO:0005524]; threonine-tRNA ligase activity [GO:0004829]
		G3PNZ3	Threonyl-tRNA synthetase-like 2	Gasterosteus aculeatus (Three-spined stickleback)	threonyl-tRNA aminoacylation [GO:0006435]	cytoplasm [GO:0005737]	ATP binding [GO:0005524]; threonine-tRNA ligase activity [GO:0004829]
protein 78	worm	A0A0X3PA77	Uncharacterized protein	Schistocephalus solidus (Tapeworm)	protein catabolic process [GO:0030163]	cytoplasm [GO:0005737]	ATP binding [GO:0005524]; proteasome-activating ATPase activity [GO:0036402]
		A0A183TMH3	Uncharacterized protein	Schistocephalus solidus (Tapeworm)	protein catabolic process [GO:0030163]	cytoplasm [GO:0005737]	ATP binding [GO:0005524]; proteasome-activating ATPase activity [GO:0036402]
		A0A0V0J1C8	26S protease regulatory subunit 10B (Fragment)	Schistocephalus solidus (Tapeworm)			ATP binding [GO:0005524]; peptidase activity [GO:0008233]; proteasome-activating ATPase activity [GO:0036402]
		A0A183SHV0	Uncharacterized protein	Schistocephalus solidus (Tapeworm)			ATP binding [GO:0005524]
	fish	G3NQJ2	Proteasome 26S subunit, ATPase 6	Gasterosteus aculeatus (Three-spined stickleback)	protein catabolic process [GO:0030163]	cytoplasm [GO:0005737]	ATP binding [GO:0005524]; hydrolase activity [GO:0016787]
		G3NQM7	Proteasome 26S subunit, ATPase 6	Gasterosteus aculeatus (Three-spined stickleback)	protein catabolic process [GO:0030163]	cytoplasm [GO:0005737]	ATP binding [GO:0005524]; hydrolase activity [GO:0016787]
protein 79	worm	A0A0X3PAH2	Uncharacterized protein	Schistocephalus solidus (Tapeworm)	mitochondrion organization [GO:0007005]	mitochondrion [GO:0005739]	ATP binding [GO:0005524]
		A0A183TH75	Uncharacterized protein	Schistocephalus solidus (Tapeworm)	mitochondrion organization [GO:0007005]	mitochondrion [GO:0005739]	ATP binding [GO:0005524]
	fish	G3NMV7	ATPase family, AAA domain containing 3A	Gasterosteus aculeatus (Three-spined stickleback)	mitochondrion organization [GO:0007005]	mitochondrion [GO:0005739]	ATP binding [GO:0005524]
		G3NMX6	ATPase family, AAA domain containing 3A	Gasterosteus aculeatus (Three-spined stickleback)	mitochondrion organization [GO:0007005]	mitochondrion [GO:0005739]	ATP binding [GO:0005524]
protein 80	worm	A0A0X3PAM1	Uncharacterized protein	Schistocephalus solidus (Tapeworm)	isoleucyl-tRNA aminoacylation [GO:0006428]		aminoacyl-tRNA editing activity [GO:0002161]; ATP binding [GO:0005524]; isoleucine-tRNA ligase activity [GO:0004822]; tRNA binding [GO:0000049]
		A0A183TB29	Uncharacterized protein	Schistocephalus solidus (Tapeworm)	isoleucyl-tRNA aminoacylation [GO:0006428]		aminoacyl-tRNA editing activity [GO:0002161]; ATP binding [GO:0005524]; isoleucine-tRNA ligase activity [GO:0004822]; tRNA binding [GO:0000049]
		A0A183T9Q0	Uncharacterized protein	Schistocephalus solidus (Tapeworm)
	fish	G3NVS6	Isoleucyl-tRNA synthetase	Gasterosteus aculeatus (Three-spined stickleback)	isoleucyl-tRNA aminoacylation [GO:0006428]		aminoacyl-tRNA editing activity [GO:0002161]; ATP binding [GO:0005524]; isoleucine-tRNA ligase activity [GO:0004822]; tRNA binding [GO:0000049]
		G3NVR3	Isoleucyl-tRNA synthetase	Gasterosteus aculeatus (Three-spined stickleback)	isoleucyl-tRNA aminoacylation [GO:0006428]; regulation of sprouting angiogenesis [GO:1903670]		aminoacyl-tRNA editing activity [GO:0002161]; ATP binding [GO:0005524]; isoleucine-tRNA ligase activity [GO:0004822]; tRNA binding [GO:0000049]
protein 81	worm	A0A183TKA8	Uncharacterized protein	Schistocephalus solidus (Tapeworm)	translation [GO:0006412]	ribosome [GO:0005840]	structural constituent of ribosome [GO:0003735]
		A0A0X3PAT7	60S ribosomal protein L3	Schistocephalus solidus (Tapeworm)	translation [GO:0006412]	ribosome [GO:0005840]	structural constituent of ribosome [GO:0003735]
	fish	G3PDQ7	Ribosomal protein L3 like	Gasterosteus aculeatus (Three-spined stickleback)	translation [GO:0006412]	ribosome [GO:0005840]	structural constituent of ribosome [GO:0003735]
		G3PDR0	Ribosomal protein L3 like	Gasterosteus aculeatus (Three-spined stickleback)	translation [GO:0006412]	ribosome [GO:0005840]	structural constituent of ribosome [GO:0003735]
protein 82	worm	A0A0X3PES3	Ribosomal protein	Schistocephalus solidus (Tapeworm)	translation [GO:0006412]	large ribosomal subunit [GO:0015934]	RNA binding [GO:0003723]; structural constituent of ribosome [GO:0003735]
		A0A183SGN9	Ribosomal protein	Schistocephalus solidus (Tapeworm)	translation [GO:0006412]	large ribosomal subunit [GO:0015934]	RNA binding [GO:0003723]; structural constituent of ribosome [GO:0003735]
		A0A0X3PBG9	Ribosomal protein	Schistocephalus solidus (Tapeworm)	translation [GO:0006412]	large ribosomal subunit [GO:0015934]	RNA binding [GO:0003723]; structural constituent of ribosome [GO:0003735]
		A0A0X3P9W7	Ribosomal protein	Schistocephalus solidus (Tapeworm)		ribosome [GO:0005840]
	fish	G3P005	Ribosomal protein	Gasterosteus aculeatus (Three-spined stickleback)	translation [GO:0006412]	large ribosomal subunit [GO:0015934]	RNA binding [GO:0003723]; structural constituent of ribosome [GO:0003735]
		G3P017	Ribosomal protein	Gasterosteus aculeatus (Three-spined stickleback)	translation [GO:0006412]	large ribosomal subunit [GO:0015934]	RNA binding [GO:0003723]; structural constituent of ribosome [GO:0003735]
protein 83	worm	A0A0X3PCL2	Guanine nucleotide-binding protein G(O) subunit alpha	Schistocephalus solidus (Tapeworm)	adenylate cyclase-modulating G protein-coupled receptor signaling pathway [GO:0007188]		G-protein beta/gamma-subunit complex binding [GO:0031683]; GTPase activity [GO:0003924]; GTP binding [GO:0005525]
		A0A183T300	Uncharacterized protein	Schistocephalus solidus (Tapeworm)	adenylate cyclase-modulating G protein-coupled receptor signaling pathway [GO:0007188]		G-protein beta/gamma-subunit complex binding [GO:0031683]; GTPase activity [GO:0003924]; GTP binding [GO:0005525]
		A0A183T2Z9	Uncharacterized protein	Schistocephalus solidus (Tapeworm)
		A0A183TP06	Uncharacterized protein	Schistocephalus solidus (Tapeworm)	adenylate cyclase-modulating G protein-coupled receptor signaling pathway [GO:0007188]		G-protein beta/gamma-subunit complex binding [GO:0031683]; GTPase activity [GO:0003924]; GTP binding [GO:0005525]
		A0A0X3PGI8	Guanine nucleotide-binding protein G(I) subunit alpha (Fragment)	Schistocephalus solidus (Tapeworm)	G protein-coupled receptor signaling pathway [GO:0007186]	heterotrimeric G-protein complex [GO:0005834]	G-protein beta/gamma-subunit complex binding [GO:0031683]; G protein-coupled receptor binding [GO:0001664]; GTPase activity [GO:0003924]; GTP binding [GO:0005525]
	fish	G3Q912	Uncharacterized protein	Gasterosteus aculeatus (Three-spined stickleback)	adenylate cyclase-modulating G protein-coupled receptor signaling pathway [GO:0007188]		G-protein beta/gamma-subunit complex binding [GO:0031683]; GTPase activity [GO:0003924]; GTP binding [GO:0005525]
		G3PDX6	Guanine nucleotide binding protein (G protein), alpha inhibiting activity polypeptide 1	Gasterosteus aculeatus (Three-spined stickleback)	adenylate cyclase-modulating G protein-coupled receptor signaling pathway [GO:0007188]		G-protein beta/gamma-subunit complex binding [GO:0031683]; GTPase activity [GO:0003924]; GTP binding [GO:0005525]
		G3P8J8	Guanine nucleotide binding protein (G protein), alpha inhibiting activity polypeptide 2b	Gasterosteus aculeatus (Three-spined stickleback)	adenylate cyclase-modulating G protein-coupled receptor signaling pathway [GO:0007188]		G-protein beta/gamma-subunit complex binding [GO:0031683]; GTPase activity [GO:0003924]; GTP binding [GO:0005525]
		G3N711	Guanine nucleotide binding protein (G protein), alpha inhibiting activity polypeptide 2a	Gasterosteus aculeatus (Three-spined stickleback)	adenylate cyclase-modulating G protein-coupled receptor signaling pathway [GO:0007188]		G-protein beta/gamma-subunit complex binding [GO:0031683]; GTPase activity [GO:0003924]; GTP binding [GO:0005525]
		G3NYC2	Guanine nucleotide binding protein (G protein), alpha inhibiting activity polypeptide 3	Gasterosteus aculeatus (Three-spined stickleback)	adenylate cyclase-modulating G protein-coupled receptor signaling pathway [GO:0007188]		G-protein beta/gamma-subunit complex binding [GO:0031683]; GTPase activity [GO:0003924]; GTP binding [GO:0005525]
		G3N714	Guanine nucleotide binding protein (G protein), alpha inhibiting activity polypeptide 2a	Gasterosteus aculeatus (Three-spined stickleback)	adenylate cyclase-modulating G protein-coupled receptor signaling pathway [GO:0007188]		G-protein beta/gamma-subunit complex binding [GO:0031683]; GTPase activity [GO:0003924]; GTP binding [GO:0005525]
		G3PFI1	Guanine nucleotide binding protein (G protein), alpha transducing activity polypeptide 1	Gasterosteus aculeatus (Three-spined stickleback)	adenylate cyclase-modulating G protein-coupled receptor signaling pathway [GO:0007188]		G-protein beta/gamma-subunit complex binding [GO:0031683]; GTPase activity [GO:0003924]; GTP binding [GO:0005525]
		G3NY38	Guanine nucleotide binding protein (G protein), alpha transducing activity polypeptide 2	Gasterosteus aculeatus (Three-spined stickleback)	adenylate cyclase-modulating G protein-coupled receptor signaling pathway [GO:0007188]		G-protein beta/gamma-subunit complex binding [GO:0031683]; GTPase activity [GO:0003924]; GTP binding [GO:0005525]
		G3NY14	Guanine nucleotide binding protein (G protein), alpha transducing activity polypeptide 2	Gasterosteus aculeatus (Three-spined stickleback)	adenylate cyclase-modulating G protein-coupled receptor signaling pathway [GO:0007188]; detection of light stimulus involved in visual perception [GO:0050908]		G-protein beta/gamma-subunit complex binding [GO:0031683]; GTPase activity [GO:0003924]; GTP binding [GO:0005525]
		G3N861	Uncharacterized protein	Gasterosteus aculeatus (Three-spined stickleback)	G protein-coupled receptor signaling pathway [GO:0007186]		G-protein beta/gamma-subunit complex binding [GO:0031683]; GTPase activity [GO:0003924]; GTP binding [GO:0005525]
		G3NSL3	GNAS complex locus	Gasterosteus aculeatus (Three-spined stickleback)	G protein-coupled receptor signaling pathway [GO:0007186]		G-protein beta/gamma-subunit complex binding [GO:0031683]; GTPase activity [GO:0003924]; GTP binding [GO:0005525]
		G3NS72	Uncharacterized protein	Gasterosteus aculeatus (Three-spined stickleback)	G protein-coupled receptor signaling pathway [GO:0007186]		G-protein beta/gamma-subunit complex binding [GO:0031683]; GTPase activity [GO:0003924]; GTP binding [GO:0005525]
		G3NS69	Uncharacterized protein	Gasterosteus aculeatus (Three-spined stickleback)	G protein-coupled receptor signaling pathway [GO:0007186]		G-protein beta/gamma-subunit complex binding [GO:0031683]; GTPase activity [GO:0003924]; GTP binding [GO:0005525]
		G3NSK5	GNAS complex locus	Gasterosteus aculeatus (Three-spined stickleback)	G protein-coupled receptor signaling pathway [GO:0007186]		G-protein beta/gamma-subunit complex binding [GO:0031683]; GTPase activity [GO:0003924]; GTP binding [GO:0005525]
protein 84	worm	A0A0X3PD52	Calcium-transporting ATPase (EC 3.6.3.8)	Schistocephalus solidus (Tapeworm)		integral component of membrane [GO:0016021]	ATP binding [GO:0005524]; calcium-transporting ATPase activity [GO:0005388]
		A0A183TJN0	Uncharacterized protein	Schistocephalus solidus (Tapeworm)		integral component of membrane [GO:0016021]	nucleotide binding [GO:0000166]
		A0A183T3Y2	Uncharacterized protein	Schistocephalus solidus (Tapeworm)		integral component of membrane [GO:0016021]	calcium-transporting ATPase activity [GO:0005388]
	fish	G3Q866	Calcium-transporting ATPase (EC 3.6.3.8)	Gasterosteus aculeatus (Three-spined stickleback)		integral component of membrane [GO:0016021]	ATP binding [GO:0005524]; calcium-transporting ATPase activity [GO:0005388]
		G3NW12	Calcium-transporting ATPase (EC 3.6.3.8)	Gasterosteus aculeatus (Three-spined stickleback)		integral component of membrane [GO:0016021]	ATP binding [GO:0005524]; calcium-transporting ATPase activity [GO:0005388]
		G3NW09	Calcium-transporting ATPase (EC 3.6.3.8)	Gasterosteus aculeatus (Three-spined stickleback)		integral component of membrane [GO:0016021]	ATP binding [GO:0005524]; calcium-transporting ATPase activity [GO:0005388]
		G3NW05	Calcium-transporting ATPase (EC 3.6.3.8)	Gasterosteus aculeatus (Three-spined stickleback)		integral component of membrane [GO:0016021]	ATP binding [GO:0005524]; calcium-transporting ATPase activity [GO:0005388]
		G3NW02	Calcium-transporting ATPase (EC 3.6.3.8)	Gasterosteus aculeatus (Three-spined stickleback)		integral component of membrane [GO:0016021]	ATP binding [GO:0005524]; calcium-transporting ATPase activity [GO:0005388]
		G3PIE7	Calcium-transporting ATPase (EC 3.6.3.8)	Gasterosteus aculeatus (Three-spined stickleback)		integral component of membrane [GO:0016021]	ATP binding [GO:0005524]; calcium-transporting ATPase activity [GO:0005388]
		G3P2N1	Calcium-transporting ATPase (EC 3.6.3.8)	Gasterosteus aculeatus (Three-spined stickleback)		integral component of membrane [GO:0016021]	ATP binding [GO:0005524]; calcium-transporting ATPase activity [GO:0005388]
protein 85	worm	A0A0X3PEE3	Uncharacterized protein (Fragment)	Schistocephalus solidus (Tapeworm)	arginyl-tRNA aminoacylation [GO:0006420]	cytoplasm [GO:0005737]	arginine-tRNA ligase activity [GO:0004814]; ATP binding [GO:0005524]
		A0A183TFC7	Uncharacterized protein	Schistocephalus solidus (Tapeworm)	arginyl-tRNA aminoacylation [GO:0006420]		arginine-tRNA ligase activity [GO:0004814]; ATP binding [GO:0005524]
	fish	G3QCA1	Arginyl-tRNA synthetase	Gasterosteus aculeatus (Three-spined stickleback)	arginyl-tRNA aminoacylation [GO:0006420]	cytoplasm [GO:0005737]	arginine-tRNA ligase activity [GO:0004814]; ATP binding [GO:0005524]
		G3QCA0	Arginyl-tRNA synthetase	Gasterosteus aculeatus (Three-spined stickleback)	arginyl-tRNA aminoacylation [GO:0006420]	cytoplasm [GO:0005737]	arginine-tRNA ligase activity [GO:0004814]; ATP binding [GO:0005524]
protein 86	worm	A0A0X3PG15	AP complex subunit sigma	Schistocephalus solidus (Tapeworm)	intracellular protein transport [GO:0006886]; vesicle-mediated transport [GO:0016192]	AP-2 adaptor complex [GO:0030122]	protein transporter activity [GO:0008565]
	fish	G3P4N6	AP complex subunit sigma	Gasterosteus aculeatus (Three-spined stickleback)	intracellular protein transport [GO:0006886]; vesicle-mediated transport [GO:0016192]	AP-2 adaptor complex [GO:0030122]	protein transporter activity [GO:0008565]
		G3P4Q0	AP complex subunit sigma	Gasterosteus aculeatus (Three-spined stickleback)	intracellular protein transport [GO:0006886]; vesicle-mediated transport [GO:0016192]	AP-2 adaptor complex [GO:0030122]	protein transporter activity [GO:0008565]
protein 87	worm	A0A0X3PH21	V-type proton ATPase subunit H	Schistocephalus solidus (Tapeworm)	ATP hydrolysis coupled proton transport [GO:0015991]	vacuolar proton-transporting V-type ATPase, V1 domain [GO:0000221]	proton-transporting ATPase activity, rotational mechanism [GO:0046961]
		A0A183TR81	Uncharacterized protein	Schistocephalus solidus (Tapeworm)	ATP hydrolysis coupled proton transport [GO:0015991]	vacuolar proton-transporting V-type ATPase, V1 domain [GO:0000221]	proton-transporting ATPase activity, rotational mechanism [GO:0046961]
	fish	G3PYE5	V-type proton ATPase subunit H	Gasterosteus aculeatus (Three-spined stickleback)	ATP hydrolysis coupled proton transport [GO:0015991]	vacuolar proton-transporting V-type ATPase, V1 domain [GO:0000221]	proton-transporting ATPase activity, rotational mechanism [GO:0046961]
		G3PYE2	V-type proton ATPase subunit H	Gasterosteus aculeatus (Three-spined stickleback)	ATP hydrolysis coupled proton transport [GO:0015991]; bone development [GO:0060348]; bone mineralization [GO:0030282]; eye pigmentation [GO:0048069]; positive regulation of neural retina development [GO:0061075]; retina development in camera-type eye [GO:0060041]	vacuolar proton-transporting V-type ATPase, V1 domain [GO:0000221]	proton-transporting ATPase activity, rotational mechanism [GO:0046961]
protein 88	worm	A0A0X3PH85	Uncharacterized protein	Schistocephalus solidus (Tapeworm)		cytoplasm [GO:0005737]
		A0A183SF52	Uncharacterized protein	Schistocephalus solidus (Tapeworm)		cytoplasm [GO:0005737]
	fish	G3PKC1	Coiled-coil domain containing 84	Gasterosteus aculeatus (Three-spined stickleback)
protein 89	worm	A0A0X3PKB2	Sorting nexin-3	Schistocephalus solidus (Tapeworm)			phosphatidylinositol binding [GO:0035091]
		A0A183SRK8	Uncharacterized protein	Schistocephalus solidus (Tapeworm)			phosphatidylinositol binding [GO:0035091]
	fish	G3P2G3	Sorting nexin 3	Gasterosteus aculeatus (Three-spined stickleback)	erythrocyte differentiation [GO:0030218]; heme biosynthetic process [GO:0006783]; hemoglobin biosynthetic process [GO:0042541]		phosphatidylinositol binding [GO:0035091]
protein 90	worm	A0A0X3QC74	2-oxoglutarate dehydrogenase	Schistocephalus solidus (Tapeworm)	tricarboxylic acid cycle [GO:0006099]		oxoglutarate dehydrogenase (succinyl-transferring) activity [GO:0004591]; thiamine pyrophosphate binding [GO:0030976]
		A0A0X3PLL1	2-oxoglutarate dehydrogenase	Schistocephalus solidus (Tapeworm)	tricarboxylic acid cycle [GO:0006099]		oxoglutarate dehydrogenase (succinyl-transferring) activity [GO:0004591]; thiamine pyrophosphate binding [GO:0030976]
		A0A183SED7	Uncharacterized protein	Schistocephalus solidus (Tapeworm)	tricarboxylic acid cycle [GO:0006099]		oxoglutarate dehydrogenase (succinyl-transferring) activity [GO:0004591]; thiamine pyrophosphate binding [GO:0030976]
	fish	G3N4S5	Uncharacterized protein	Gasterosteus aculeatus (Three-spined stickleback)	tricarboxylic acid cycle [GO:0006099]		oxoglutarate dehydrogenase (succinyl-transferring) activity [GO:0004591]; thiamine pyrophosphate binding [GO:0030976]
protein 91	worm	A0A0X3PSC1	Coatomer subunit gamma	Schistocephalus solidus (Tapeworm)	intracellular protein transport [GO:0006886]; vesicle-mediated transport [GO:0016192]	COPI vesicle coat [GO:0030126]; Golgi membrane [GO:0000139]	structural molecule activity [GO:0005198]
		A0A183T6D7	Coatomer subunit gamma	Schistocephalus solidus (Tapeworm)	intracellular protein transport [GO:0006886]; vesicle-mediated transport [GO:0016192]	COPI vesicle coat [GO:0030126]; Golgi membrane [GO:0000139]	structural molecule activity [GO:0005198]
		A0A0X3PNE7	Coatomer subunit gamma-2 (Fragment)	Schistocephalus solidus (Tapeworm)	intracellular protein transport [GO:0006886]; vesicle-mediated transport [GO:0016192]	COPI vesicle coat [GO:0030126]	structural molecule activity [GO:0005198]
	fish	G3Q863	Coatomer subunit gamma	Gasterosteus aculeatus (Three-spined stickleback)	intracellular protein transport [GO:0006886]; vesicle-mediated transport [GO:0016192]	COPI vesicle coat [GO:0030126]; Golgi membrane [GO:0000139]	structural molecule activity [GO:0005198]
		G3Q862	Coatomer subunit gamma	Gasterosteus aculeatus (Three-spined stickleback)	intracellular protein transport [GO:0006886]; vesicle-mediated transport [GO:0016192]	COPI vesicle coat [GO:0030126]; Golgi membrane [GO:0000139]	structural molecule activity [GO:0005198]
protein 92	worm	A0A183SEX7	Uncharacterized protein	Schistocephalus solidus (Tapeworm)	alanyl-tRNA aminoacylation [GO:0006419]	cytoplasm [GO:0005737]	alanine-tRNA ligase activity [GO:0004813]; ATP binding [GO:0005524]; tRNA binding [GO:0000049]; zinc ion binding [GO:0008270]
		A0A0X3PNS3	Alanine--tRNA ligase	Schistocephalus solidus (Tapeworm)	alanyl-tRNA aminoacylation [GO:0006419]	cytoplasm [GO:0005737]	alanine-tRNA ligase activity [GO:0004813]; ATP binding [GO:0005524]; tRNA binding [GO:0000049]; zinc ion binding [GO:0008270]
	fish	G3Q950	Uncharacterized protein	Gasterosteus aculeatus (Three-spined stickleback)	alanyl-tRNA aminoacylation [GO:0006419]	cytoplasm [GO:0005737]	alanine-tRNA ligase activity [GO:0004813]; ATP binding [GO:0005524]; tRNA binding [GO:0000049]; zinc ion binding [GO:0008270]
protein 93	worm	A0A183TIM4	Proteasome subunit beta (EC 3.4.25.1)	Schistocephalus solidus (Tapeworm)	proteolysis involved in cellular protein catabolic process [GO:0051603]	cytoplasm [GO:0005737]; nucleus [GO:0005634]; proteasome core complex [GO:0005839]	threonine-type endopeptidase activity [GO:0004298]
		A0A0X3PP78	Proteasome subunit beta (EC 3.4.25.1)	Schistocephalus solidus (Tapeworm)	proteolysis involved in cellular protein catabolic process [GO:0051603]	cytoplasm [GO:0005737]; nucleus [GO:0005634]; proteasome core complex [GO:0005839]	threonine-type endopeptidase activity [GO:0004298]
	fish	G3N4C1	Proteasome subunit beta (EC 3.4.25.1)	Gasterosteus aculeatus (Three-spined stickleback)	proteolysis involved in cellular protein catabolic process [GO:0051603]	cytoplasm [GO:0005737]; nucleus [GO:0005634]; proteasome core complex [GO:0005839]	threonine-type endopeptidase activity [GO:0004298]
		G3N4F2	Proteasome subunit beta (EC 3.4.25.1)	Gasterosteus aculeatus (Three-spined stickleback)	proteolysis involved in cellular protein catabolic process [GO:0051603]	cytoplasm [GO:0005737]; nucleus [GO:0005634]; proteasome core complex [GO:0005839]	threonine-type endopeptidase activity [GO:0004298]
		G3N8R2	Proteasome subunit beta (EC 3.4.25.1)	Gasterosteus aculeatus (Three-spined stickleback)	proteolysis involved in cellular protein catabolic process [GO:0051603]	cytoplasm [GO:0005737]; nucleus [GO:0005634]; proteasome core complex [GO:0005839]	threonine-type endopeptidase activity [GO:0004298]
		G3N4H5	Proteasome subunit beta (EC 3.4.25.1)	Gasterosteus aculeatus (Three-spined stickleback)	proteolysis involved in cellular protein catabolic process [GO:0051603]	cytoplasm [GO:0005737]; nucleus [GO:0005634]; proteasome core complex [GO:0005839]	threonine-type endopeptidase activity [GO:0004298]
		G3N4H0	Proteasome subunit beta (EC 3.4.25.1)	Gasterosteus aculeatus (Three-spined stickleback)	proteolysis involved in cellular protein catabolic process [GO:0051603]	cytoplasm [GO:0005737]; nucleus [GO:0005634]; proteasome core complex [GO:0005839]	threonine-type endopeptidase activity [GO:0004298]
		G3N4G2	Proteasome subunit beta (EC 3.4.25.1)	Gasterosteus aculeatus (Three-spined stickleback)	proteolysis involved in cellular protein catabolic process [GO:0051603]	cytoplasm [GO:0005737]; nucleus [GO:0005634]; proteasome core complex [GO:0005839]	threonine-type endopeptidase activity [GO:0004298]
protein 94	worm	A0A0X3PQC7	Methylmalonic aciduria type A protein (Fragment)	Schistocephalus solidus (Tapeworm)			GTPase activity [GO:0003924]; GTP binding [GO:0005525]
		A0A183SJ92	Uncharacterized protein	Schistocephalus solidus (Tapeworm)			GTPase activity [GO:0003924]; GTP binding [GO:0005525]
		A0A0X3P065	Methylmalonic aciduria type A protein	Schistocephalus solidus (Tapeworm)			GTPase activity [GO:0003924]; GTP binding [GO:0005525]
	fish	G3PYR0	Methylmalonic aciduria (cobalamin deficiency) cblA type	Gasterosteus aculeatus (Three-spined stickleback)			GTPase activity [GO:0003924]; GTP binding [GO:0005525]
protein 95	worm	A0A0X3PQP5	Calcium-binding protein 39-like (Fragment)	Schistocephalus solidus (Tapeworm)
		A0A183T8I8	Uncharacterized protein	Schistocephalus solidus (Tapeworm)
	fish	G3PPW7	Calcium binding protein 39-like	Gasterosteus aculeatus (Three-spined stickleback)
		G3NQC0	Calcium binding protein 39	Gasterosteus aculeatus (Three-spined stickleback)
		G3Q451	Calcium binding protein 39, like 1	Gasterosteus aculeatus (Three-spined stickleback)
protein 96	worm	A0A0X3PRR8	T-complex protein 1 subunit theta	Schistocephalus solidus (Tapeworm)	protein folding [GO:0006457]	cytoplasm [GO:0005737]	ATP binding [GO:0005524]; unfolded protein binding [GO:0051082]
		A0A183SN80	Uncharacterized protein	Schistocephalus solidus (Tapeworm)	protein folding [GO:0006457]	cytoplasm [GO:0005737]; integral component of membrane [GO:0016021]	ATP binding [GO:0005524]; unfolded protein binding [GO:0051082]
	fish	G3QBK3	Chaperonin containing TCP1, subunit 8 (theta)	Gasterosteus aculeatus (Three-spined stickleback)	protein folding [GO:0006457]	cytoplasm [GO:0005737]	ATP binding [GO:0005524]; unfolded protein binding [GO:0051082]
		G3QBK4	Chaperonin containing TCP1, subunit 8 (theta)	Gasterosteus aculeatus (Three-spined stickleback)	protein folding [GO:0006457]	cytoplasm [GO:0005737]	ATP binding [GO:0005524]; unfolded protein binding [GO:0051082]
		G3QBK5	Chaperonin containing TCP1, subunit 8 (theta)	Gasterosteus aculeatus (Three-spined stickleback)	behavioral response to nicotine [GO:0035095]; protein folding [GO:0006457]	cytoplasm [GO:0005737]	ATP binding [GO:0005524]; unfolded protein binding [GO:0051082]
protein 97	worm	A0A183TKS6	Histone H2A	Schistocephalus solidus (Tapeworm)		nucleosome [GO:0000786]; nucleus [GO:0005634]	DNA binding [GO:0003677]; protein heterodimerization activity [GO:0046982]
		A0A0X3PS19	Histone H2A	Schistocephalus solidus (Tapeworm)		nucleosome [GO:0000786]; nucleus [GO:0005634]	DNA binding [GO:0003677]; protein heterodimerization activity [GO:0046982]
	fish	G3PNW6	Histone H2A	Gasterosteus aculeatus (Three-spined stickleback)		nucleosome [GO:0000786]; nucleus [GO:0005634]	DNA binding [GO:0003677]; protein heterodimerization activity [GO:0046982]
		G3N754	Histone H2A	Gasterosteus aculeatus (Three-spined stickleback)		nucleosome [GO:0000786]; nucleus [GO:0005634]	DNA binding [GO:0003677]; protein heterodimerization activity [GO:0046982]
		G3N752	Histone H2A	Gasterosteus aculeatus (Three-spined stickleback)		nucleosome [GO:0000786]; nucleus [GO:0005634]	DNA binding [GO:0003677]; protein heterodimerization activity [GO:0046982]
protein 98	worm	A0A0X3PSE6	Developmentally-regulated GTP-binding protein 2	Schistocephalus solidus (Tapeworm)			GTP binding [GO:0005525]
		A0A183SJ16	Uncharacterized protein	Schistocephalus solidus (Tapeworm)			GTP binding [GO:0005525]
		A0A0V0J759	Developmentally-regulated GTP-binding protein 2	Schistocephalus solidus (Tapeworm)			GTP binding [GO:0005525]
	fish	G3PMJ4	Developmentally regulated GTP binding protein 2	Gasterosteus aculeatus (Three-spined stickleback)			GTP binding [GO:0005525]
protein 99	worm	A0A0X3PTP9	Non-specific serine/threonine protein kinase (EC 2.7.11.1)	Schistocephalus solidus (Tapeworm)	intracellular signal transduction [GO:0035556]		ATP binding [GO:0005524]; magnesium ion binding [GO:0000287]; protein serine/threonine kinase activity [GO:0004674]
		A0A0X3Q763	Ribosomal protein S6 kinase (EC 2.7.11.1)	Schistocephalus solidus (Tapeworm)	intracellular signal transduction [GO:0035556]		ATP binding [GO:0005524]; magnesium ion binding [GO:0000287]; protein serine/threonine kinase activity [GO:0004674]
		A0A183SG42	Non-specific serine/threonine protein kinase (EC 2.7.11.1)	Schistocephalus solidus (Tapeworm)			ATP binding [GO:0005524]; protein serine/threonine kinase activity [GO:0004674]
		A0A183SLK6	Uncharacterized protein	Schistocephalus solidus (Tapeworm)		integral component of membrane [GO:0016021]	ATP binding [GO:0005524]; protein serine/threonine kinase activity [GO:0004674]
	fish	G3PS92	Microtubule associated serine/threonine kinase 3a	Gasterosteus aculeatus (Three-spined stickleback)			ATP binding [GO:0005524]; magnesium ion binding [GO:0000287]; protein serine/threonine kinase activity [GO:0004674]
		G3PH63	Ribosomal protein S6 kinase (EC 2.7.11.1)	Gasterosteus aculeatus (Three-spined stickleback)	intracellular signal transduction [GO:0035556]		ATP binding [GO:0005524]; magnesium ion binding [GO:0000287]; protein serine/threonine kinase activity [GO:0004674]
		G3Q3R1	Ribosomal protein S6 kinase (EC 2.7.11.1)	Gasterosteus aculeatus (Three-spined stickleback)	intracellular signal transduction [GO:0035556]		ATP binding [GO:0005524]; magnesium ion binding [GO:0000287]; protein serine/threonine kinase activity [GO:0004674]
		G3NN09	Microtubule associated serine/threonine kinase-like	Gasterosteus aculeatus (Three-spined stickleback)			ATP binding [GO:0005524]; protein serine/threonine kinase activity [GO:0004674]
		G3NN05	Microtubule associated serine/threonine kinase-like	Gasterosteus aculeatus (Three-spined stickleback)			ATP binding [GO:0005524]; protein serine/threonine kinase activity [GO:0004674]
		G3NNB7	Microtubule associated serine/threonine kinase 2	Gasterosteus aculeatus (Three-spined stickleback)	regulation of interleukin-12 biosynthetic process [GO:0045075]		ATP binding [GO:0005524]; magnesium ion binding [GO:0000287]; protein serine/threonine kinase activity [GO:0004674]
		G3PU62	Microtubule associated serine/threonine kinase 1a	Gasterosteus aculeatus (Three-spined stickleback)	cytoskeleton organization [GO:0007010]; intracellular signal transduction [GO:0035556]		ATP binding [GO:0005524]; magnesium ion binding [GO:0000287]; protein serine/threonine kinase activity [GO:0004674]
		G3P1B6	Uncharacterized protein	Gasterosteus aculeatus (Three-spined stickleback)			ATP binding [GO:0005524]; magnesium ion binding [GO:0000287]; protein serine/threonine kinase activity [GO:0004674]
		G3NU27	Microtubule associated serine/threonine kinase 1	Gasterosteus aculeatus (Three-spined stickleback)	cytoskeleton organization [GO:0007010]; intracellular signal transduction [GO:0035556]		ATP binding [GO:0005524]; magnesium ion binding [GO:0000287]; protein serine/threonine kinase activity [GO:0004674]
		G3PTF2	Uncharacterized protein	Gasterosteus aculeatus (Three-spined stickleback)			ATP binding [GO:0005524]; magnesium ion binding [GO:0000287]; protein serine/threonine kinase activity [GO:0004674]; serine-type endopeptidase activity [GO:0004252]
protein 100	worm	A0A0X3PTX5	Lon protease homolog (EC 3.4.21.-) (Fragment)	Schistocephalus solidus (Tapeworm)	protein quality control for misfolded or incompletely synthesized proteins [GO:0006515]		ATP binding [GO:0005524]; ATP-dependent peptidase activity [GO:0004176]; serine-type endopeptidase activity [GO:0004252]
		A0A183SNB0	Lon protease homolog, mitochondrial (EC 3.4.21.53)	Schistocephalus solidus (Tapeworm)	cellular response to oxidative stress [GO:0034599]; chaperone-mediated protein complex assembly [GO:0051131]; oxidation-dependent protein catabolic process [GO:0070407]; protein quality control for misfolded or incompletely synthesized proteins [GO:0006515]	integral component of membrane [GO:0016021]; mitochondrial matrix [GO:0005759]	ATP binding [GO:0005524]; ATP-dependent peptidase activity [GO:0004176]; sequence-specific DNA binding [GO:0043565]; serine-type endopeptidase activity [GO:0004252]
	fish	G3NBB5	Lon protease homolog, mitochondrial (EC 3.4.21.53)	Gasterosteus aculeatus (Three-spined stickleback)	cellular response to oxidative stress [GO:0034599]; chaperone-mediated protein complex assembly [GO:0051131]; oxidation-dependent protein catabolic process [GO:0070407]; protein quality control for misfolded or incompletely synthesized proteins [GO:0006515]	mitochondrial matrix [GO:0005759]	ATP binding [GO:0005524]; ATP-dependent peptidase activity [GO:0004176]; sequence-specific DNA binding [GO:0043565]; serine-type endopeptidase activity [GO:0004252]
protein 101	worm	A0A0X3PUL8	Dolichyl-diphosphooligosaccharide--protein glycosyltransferase subunit 1	Schistocephalus solidus (Tapeworm)	protein glycosylation [GO:0006486]	endoplasmic reticulum membrane [GO:0005789]; integral component of membrane [GO:0016021]	dolichyl-diphosphooligosaccharide-protein glycotransferase activity [GO:0004579]
		A0A183T7C8	Dolichyl-diphosphooligosaccharide--protein glycosyltransferase subunit 1	Schistocephalus solidus (Tapeworm)	protein glycosylation [GO:0006486]	endoplasmic reticulum membrane [GO:0005789]; integral component of membrane [GO:0016021]	dolichyl-diphosphooligosaccharide-protein glycotransferase activity [GO:0004579]
		A0A0X3PZI2	Dolichyl-diphosphooligosaccharide--protein glycosyltransferase subunit 1	Schistocephalus solidus (Tapeworm)	protein glycosylation [GO:0006486]	endoplasmic reticulum membrane [GO:0005789]; integral component of membrane [GO:0016021]	dolichyl-diphosphooligosaccharide-protein glycotransferase activity [GO:0004579]
	fish	G3P550	Dolichyl-diphosphooligosaccharide--protein glycosyltransferase subunit 1	Gasterosteus aculeatus (Three-spined stickleback)	protein glycosylation [GO:0006486]	endoplasmic reticulum membrane [GO:0005789]; integral component of membrane [GO:0016021]	dolichyl-diphosphooligosaccharide-protein glycotransferase activity [GO:0004579]
protein 102	worm	A0A0X3PV87	Phospholipid-transporting ATPase (EC 7.6.2.1)	Schistocephalus solidus (Tapeworm)		integral component of membrane [GO:0016021]; trans-Golgi network [GO:0005802]	ATP binding [GO:0005524]; magnesium ion binding [GO:0000287]; phospholipid-translocating ATPase activity [GO:0004012]
		A0A0X3Q8Q9	Phospholipid-transporting ATPase (EC 7.6.2.1)	Schistocephalus solidus (Tapeworm)		integral component of membrane [GO:0016021]; trans-Golgi network [GO:0005802]	ATP binding [GO:0005524]; magnesium ion binding [GO:0000287]; phospholipid-translocating ATPase activity [GO:0004012]
		A0A183SDU6	Phospholipid-transporting ATPase (EC 7.6.2.1)	Schistocephalus solidus (Tapeworm)		integral component of membrane [GO:0016021]; trans-Golgi network [GO:0005802]	ATP binding [GO:0005524]; magnesium ion binding [GO:0000287]; phospholipid-translocating ATPase activity [GO:0004012]
	fish	G3PAT0	Phospholipid-transporting ATPase (EC 7.6.2.1)	Gasterosteus aculeatus (Three-spined stickleback)		endosome [GO:0005768]; integral component of membrane [GO:0016021]; trans-Golgi network [GO:0005802]	ATP binding [GO:0005524]; magnesium ion binding [GO:0000287]; phospholipid-translocating ATPase activity [GO:0004012]
		G3PGL4	Phospholipid-transporting ATPase (EC 7.6.2.1)	Gasterosteus aculeatus (Three-spined stickleback)		integral component of membrane [GO:0016021]	ATP binding [GO:0005524]; magnesium ion binding [GO:0000287]; phospholipid-translocating ATPase activity [GO:0004012]
		G3PNT8	Phospholipid-transporting ATPase (EC 7.6.2.1)	Gasterosteus aculeatus (Three-spined stickleback)		integral component of membrane [GO:0016021]	ATP binding [GO:0005524]; magnesium ion binding [GO:0000287]; phospholipid-translocating ATPase activity [GO:0004012]
		G3Q2K3	Phospholipid-transporting ATPase (EC 7.6.2.1) (Fragment)	Gasterosteus aculeatus (Three-spined stickleback)		integral component of membrane [GO:0016021]	ATP binding [GO:0005524]; magnesium ion binding [GO:0000287]; phospholipid-translocating ATPase activity [GO:0004012]
		G3PES2	Phospholipid-transporting ATPase (EC 7.6.2.1)	Gasterosteus aculeatus (Three-spined stickleback)		integral component of membrane [GO:0016021]	ATP binding [GO:0005524]; magnesium ion binding [GO:0000287]; phospholipid-translocating ATPase activity [GO:0004012]
		G3N694	Phospholipid-transporting ATPase (EC 7.6.2.1)	Gasterosteus aculeatus (Three-spined stickleback)		integral component of membrane [GO:0016021]	ATP binding [GO:0005524]; magnesium ion binding [GO:0000287]; phospholipid-translocating ATPase activity [GO:0004012]
protein 103	worm	A0A183TD73	Uncharacterized protein	Schistocephalus solidus (Tapeworm)		COP9 signalosome [GO:0008180]
		A0A0X3PVD8	COP9 signalosome complex subunit 2	Schistocephalus solidus (Tapeworm)		COP9 signalosome [GO:0008180]
	fish	G3PX46	COP9 signalosome subunit 2	Gasterosteus aculeatus (Three-spined stickleback)		COP9 signalosome [GO:0008180]
		G3PX40	COP9 signalosome subunit 2	Gasterosteus aculeatus (Three-spined stickleback)		COP9 signalosome [GO:0008180]
protein 104	worm	A0A183SVA6	Serine/threonine-protein phosphatase (EC 3.1.3.16)	Schistocephalus solidus (Tapeworm)		integral component of membrane [GO:0016021]; protein phosphatase type 1 complex [GO:0000164]	metal ion binding [GO:0046872]; protein serine/threonine phosphatase activity [GO:0004722]
		A0A0X3PVZ3	Serine/threonine-protein phosphatase (EC 3.1.3.16)	Schistocephalus solidus (Tapeworm)		protein phosphatase type 1 complex [GO:0000164]	metal ion binding [GO:0046872]; protein serine/threonine phosphatase activity [GO:0004722]
	fish	G3PJQ1	Serine/threonine-protein phosphatase (EC 3.1.3.16)	Gasterosteus aculeatus (Three-spined stickleback)		protein phosphatase type 1 complex [GO:0000164]	metal ion binding [GO:0046872]; protein serine/threonine phosphatase activity [GO:0004722]
		G3Q9C6	Serine/threonine-protein phosphatase (EC 3.1.3.16)	Gasterosteus aculeatus (Three-spined stickleback)		protein phosphatase type 1 complex [GO:0000164]; PTW/PP1 phosphatase complex [GO:0072357]	metal ion binding [GO:0046872]; protein serine/threonine phosphatase activity [GO:0004722]
		G3Q9D3	Serine/threonine-protein phosphatase (EC 3.1.3.16)	Gasterosteus aculeatus (Three-spined stickleback)		protein phosphatase type 1 complex [GO:0000164]; PTW/PP1 phosphatase complex [GO:0072357]	metal ion binding [GO:0046872]; protein serine/threonine phosphatase activity [GO:0004722]
		G3Q9C5	Serine/threonine-protein phosphatase (EC 3.1.3.16)	Gasterosteus aculeatus (Three-spined stickleback)		protein phosphatase type 1 complex [GO:0000164]; PTW/PP1 phosphatase complex [GO:0072357]	metal ion binding [GO:0046872]; protein serine/threonine phosphatase activity [GO:0004722]
		G3P7R9	Serine/threonine-protein phosphatase (EC 3.1.3.16)	Gasterosteus aculeatus (Three-spined stickleback)		protein phosphatase type 1 complex [GO:0000164]; PTW/PP1 phosphatase complex [GO:0072357]	metal ion binding [GO:0046872]; protein serine/threonine phosphatase activity [GO:0004722]
		G3NZP0	Serine/threonine-protein phosphatase (EC 3.1.3.16)	Gasterosteus aculeatus (Three-spined stickleback)		protein phosphatase type 1 complex [GO:0000164]; PTW/PP1 phosphatase complex [GO:0072357]	metal ion binding [GO:0046872]; protein serine/threonine phosphatase activity [GO:0004722]
		G3Q9C9	Serine/threonine-protein phosphatase (EC 3.1.3.16)	Gasterosteus aculeatus (Three-spined stickleback)		protein phosphatase type 1 complex [GO:0000164]; PTW/PP1 phosphatase complex [GO:0072357]	metal ion binding [GO:0046872]; protein serine/threonine phosphatase activity [GO:0004722]
protein 105	worm	A0A0X3PW66	GTP-binding nuclear protein	Schistocephalus solidus (Tapeworm)	nucleocytoplasmic transport [GO:0006913]; protein transport [GO:0015031]	nucleus [GO:0005634]	GTPase activity [GO:0003924]; GTP binding [GO:0005525]
	fish	G3Q0R9	GTP-binding nuclear protein Ran	Gasterosteus aculeatus (Three-spined stickleback)	nucleocytoplasmic transport [GO:0006913]; protein transport [GO:0015031]	nucleus [GO:0005634]	GTPase activity [GO:0003924]; GTP binding [GO:0005525]
		G3Q0S4	GTP-binding nuclear protein Ran	Gasterosteus aculeatus (Three-spined stickleback)	neural retina development [GO:0003407]; nucleocytoplasmic transport [GO:0006913]; protein transport [GO:0015031]	nucleus [GO:0005634]	GTPase activity [GO:0003924]; GTP binding [GO:0005525]
protein 106	worm	A0A0X3PWN3	Mitogen-activated protein kinase (EC 2.7.11.24)	Schistocephalus solidus (Tapeworm)			ATP binding [GO:0005524]; MAP kinase activity [GO:0004707]
		A0A183SZC7	Uncharacterized protein	Schistocephalus solidus (Tapeworm)
		A0A183SZC6	Uncharacterized protein	Schistocephalus solidus (Tapeworm)			ATP binding [GO:0005524]; protein kinase activity [GO:0004672]
	fish	G3PN51	Mitogen-activated protein kinase 1	Gasterosteus aculeatus (Three-spined stickleback)			ATP binding [GO:0005524]; MAP kinase activity [GO:0004707]
		G3PIB8	Mitogen-activated protein kinase (EC 2.7.11.24)	Gasterosteus aculeatus (Three-spined stickleback)	brain development [GO:0007420]; central nervous system projection neuron axonogenesis [GO:0021952]; chordate embryonic development [GO:0043009]; eye development [GO:0001654]		ATP binding [GO:0005524]; MAP kinase activity [GO:0004707]
		G3PN66	Mitogen-activated protein kinase (EC 2.7.11.24)	Gasterosteus aculeatus (Three-spined stickleback)	gastrulation [GO:0007369]		ATP binding [GO:0005524]; MAP kinase activity [GO:0004707]
		G3PQB2	Mitogen-activated protein kinase 6	Gasterosteus aculeatus (Three-spined stickleback)			ATP binding [GO:0005524]; MAP kinase activity [GO:0004707]
protein 107	worm	A0A0X3PWT3	Uncharacterized protein (Fragment)	Schistocephalus solidus (Tapeworm)			GTPase activity [GO:0003924]; GTP binding [GO:0005525]
	fish	G3NMJ9	Uncharacterized protein	Gasterosteus aculeatus (Three-spined stickleback)			GTPase activity [GO:0003924]; GTP binding [GO:0005525]
		G3PIU0	RAB25, member RAS oncogene family b	Gasterosteus aculeatus (Three-spined stickleback)			GTPase activity [GO:0003924]; GTP binding [GO:0005525]
protein 108	worm	A0A0X3PXA6	60S ribosomal protein L13	Schistocephalus solidus (Tapeworm)	translation [GO:0006412]	ribosome [GO:0005840]	structural constituent of ribosome [GO:0003735]
	fish	G3PT54	60S ribosomal protein L13	Gasterosteus aculeatus (Three-spined stickleback)	regulation of cell cycle [GO:0051726]; translation [GO:0006412]	ribosome [GO:0005840]	structural constituent of ribosome [GO:0003735]
protein 109	worm	A0A0X3PXY2	1,5-anhydro-D-fructose reductase (Fragment)	Schistocephalus solidus (Tapeworm)			oxidoreductase activity [GO:0016491]
		A0A183SB62	Uncharacterized protein	Schistocephalus solidus (Tapeworm)			oxidoreductase activity [GO:0016491]
	fish	G3Q522	Aldo-keto reductase family 1, member B1 (aldose reductase)	Gasterosteus aculeatus (Three-spined stickleback)			oxidoreductase activity [GO:0016491]
protein 110	worm	A0A0X3PY13	Nucleolar protein 56 (Fragment)	Schistocephalus solidus (Tapeworm)
		A0A183T4T8	Uncharacterized protein	Schistocephalus solidus (Tapeworm)
	fish	G3P237	NOP56 ribonucleoprotein homolog	Gasterosteus aculeatus (Three-spined stickleback)
		G3P227	NOP56 ribonucleoprotein homolog	Gasterosteus aculeatus (Three-spined stickleback)	heart development [GO:0007507]
protein 111	worm	A0A0X3PY27	Ras-related protein Rab-2A (Fragment)	Schistocephalus solidus (Tapeworm)			GTPase activity [GO:0003924]; GTP binding [GO:0005525]
	fish	G3PPZ0	RAB2A, member RAS oncogene family	Gasterosteus aculeatus (Three-spined stickleback)			GTPase activity [GO:0003924]; GTP binding [GO:0005525]
protein 112	worm	A0A183SZV3	Uncharacterized protein	Schistocephalus solidus (Tapeworm)		nucleus [GO:0005634]
		A0A0X3PYP0	Histone-binding protein RBBP4	Schistocephalus solidus (Tapeworm)		nucleus [GO:0005634]
		A0A0X3PS16	Histone-binding protein RBBP7 (Fragment)	Schistocephalus solidus (Tapeworm)		nucleus [GO:0005634]
	fish	G3NTY7	Retinoblastoma binding protein 4	Gasterosteus aculeatus (Three-spined stickleback)		nucleus [GO:0005634]
		G3PNN6	Retinoblastoma binding protein 4, like	Gasterosteus aculeatus (Three-spined stickleback)		nucleus [GO:0005634]
		G3P1G2	RB binding protein 4, chromatin remodeling factor	Gasterosteus aculeatus (Three-spined stickleback)		nucleus [GO:0005634]
		G3PNN8	Retinoblastoma binding protein 4, like	Gasterosteus aculeatus (Three-spined stickleback)		nucleus [GO:0005634]
		G3NTY1	Retinoblastoma binding protein 4	Gasterosteus aculeatus (Three-spined stickleback)		nucleus [GO:0005634]
protein 113	worm	A0A0X3PYZ4	Uncharacterized protein (Fragment)	Schistocephalus solidus (Tapeworm)	iron-sulfur cluster assembly [GO:0016226]		iron ion binding [GO:0005506]; iron-sulfur cluster binding [GO:0051536]
		A0A183T3J6	Uncharacterized protein	Schistocephalus solidus (Tapeworm)	iron-sulfur cluster assembly [GO:0016226]		iron ion binding [GO:0005506]; iron-sulfur cluster binding [GO:0051536]
	fish	G3P204	Iron-sulfur cluster assembly enzyme	Gasterosteus aculeatus (Three-spined stickleback)	iron-sulfur cluster assembly [GO:0016226]		iron ion binding [GO:0005506]; iron-sulfur cluster binding [GO:0051536]
		G3P202	Iron-sulfur cluster assembly enzyme	Gasterosteus aculeatus (Three-spined stickleback)	iron-sulfur cluster assembly [GO:0016226]		iron ion binding [GO:0005506]; iron-sulfur cluster binding [GO:0051536]
		G3PXT2	Iron-sulfur cluster assembly enzyme b	Gasterosteus aculeatus (Three-spined stickleback)	iron-sulfur cluster assembly [GO:0016226]		iron ion binding [GO:0005506]; iron-sulfur cluster binding [GO:0051536]
protein 114	worm	A0A183T1A6	Succinate dehydrogenase [ubiquinone] iron-sulfur subunit, mitochondrial (EC 1.3.5.1)	Schistocephalus solidus (Tapeworm)	tricarboxylic acid cycle [GO:0006099]	mitochondrial inner membrane [GO:0005743]	2 iron, 2 sulfur cluster binding [GO:0051537]; 3 iron, 4 sulfur cluster binding [GO:0051538]; 4 iron, 4 sulfur cluster binding [GO:0051539]; electron transfer activity [GO:0009055]; metal ion binding [GO:0046872]; succinate dehydrogenase (ubiquinone) activity [GO:0008177]
		A0A0X3PZW1	Succinate dehydrogenase [ubiquinone] iron-sulfur subunit, mitochondrial (EC 1.3.5.1) (Fragment)	Schistocephalus solidus (Tapeworm)	tricarboxylic acid cycle [GO:0006099]	mitochondrial inner membrane [GO:0005743]	2 iron, 2 sulfur cluster binding [GO:0051537]; 3 iron, 4 sulfur cluster binding [GO:0051538]; 4 iron, 4 sulfur cluster binding [GO:0051539]; electron transfer activity [GO:0009055]; metal ion binding [GO:0046872]; succinate dehydrogenase (ubiquinone) activity [GO:0008177]
		A0A0X3Q187	Succinate dehydrogenase [ubiquinone] iron-sulfur subunit (Fragment)	Schistocephalus solidus (Tapeworm)	tricarboxylic acid cycle [GO:0006099]		iron-sulfur cluster binding [GO:0051536]; oxidoreductase activity [GO:0016491]
	fish	G3N836	Succinate dehydrogenase [ubiquinone] iron-sulfur subunit, mitochondrial (EC 1.3.5.1)	Gasterosteus aculeatus (Three-spined stickleback)	tricarboxylic acid cycle [GO:0006099]	mitochondrial inner membrane [GO:0005743]	2 iron, 2 sulfur cluster binding [GO:0051537]; 3 iron, 4 sulfur cluster binding [GO:0051538]; 4 iron, 4 sulfur cluster binding [GO:0051539]; electron transfer activity [GO:0009055]; metal ion binding [GO:0046872]; succinate dehydrogenase (ubiquinone) activity [GO:0008177]
		G3N832	Succinate dehydrogenase [ubiquinone] iron-sulfur subunit, mitochondrial (EC 1.3.5.1)	Gasterosteus aculeatus (Three-spined stickleback)	tricarboxylic acid cycle [GO:0006099]	mitochondrial inner membrane [GO:0005743]	2 iron, 2 sulfur cluster binding [GO:0051537]; 3 iron, 4 sulfur cluster binding [GO:0051538]; 4 iron, 4 sulfur cluster binding [GO:0051539]; electron transfer activity [GO:0009055]; metal ion binding [GO:0046872]; succinate dehydrogenase (ubiquinone) activity [GO:0008177]
		G3NN47	Succinate dehydrogenase [ubiquinone] iron-sulfur subunit, mitochondrial (EC 1.3.5.1)	Gasterosteus aculeatus (Three-spined stickleback)	tricarboxylic acid cycle [GO:0006099]	mitochondrial inner membrane [GO:0005743]	2 iron, 2 sulfur cluster binding [GO:0051537]; 3 iron, 4 sulfur cluster binding [GO:0051538]; 4 iron, 4 sulfur cluster binding [GO:0051539]; electron transfer activity [GO:0009055]; metal ion binding [GO:0046872]; succinate dehydrogenase (ubiquinone) activity [GO:0008177]
		G3NN33	Succinate dehydrogenase [ubiquinone] iron-sulfur subunit, mitochondrial (EC 1.3.5.1)	Gasterosteus aculeatus (Three-spined stickleback)	tricarboxylic acid cycle [GO:0006099]	mitochondrial inner membrane [GO:0005743]	2 iron, 2 sulfur cluster binding [GO:0051537]; 3 iron, 4 sulfur cluster binding [GO:0051538]; 4 iron, 4 sulfur cluster binding [GO:0051539]; electron transfer activity [GO:0009055]; metal ion binding [GO:0046872]; succinate dehydrogenase (ubiquinone) activity [GO:0008177]
protein 115	worm	A0A183TGU3	Uncharacterized protein	Schistocephalus solidus (Tapeworm)	translation [GO:0006412]	large ribosomal subunit [GO:0015934]	structural constituent of ribosome [GO:0003735]
		A0A0X3Q0C6	60S ribosomal protein L27a	Schistocephalus solidus (Tapeworm)	translation [GO:0006412]	large ribosomal subunit [GO:0015934]	structural constituent of ribosome [GO:0003735]
	fish	G3NTJ1	Ribosomal protein L27a	Gasterosteus aculeatus (Three-spined stickleback)	translation [GO:0006412]	ribosome [GO:0005840]	structural constituent of ribosome [GO:0003735]
		G3NTH4	Ribosomal protein L27a	Gasterosteus aculeatus (Three-spined stickleback)	translation [GO:0006412]	large ribosomal subunit [GO:0015934]	structural constituent of ribosome [GO:0003735]
protein 116	worm	A0A0X3Q0S9	Uncharacterized protein	Schistocephalus solidus (Tapeworm)	signal transduction [GO:0007165]
		A0A0X3PUW2	Uncharacterized protein (Fragment)	Schistocephalus solidus (Tapeworm)	signal transduction [GO:0007165]
	fish	G3QAP3	Guanine nucleotide binding protein (G protein), beta polypeptide 2	Gasterosteus aculeatus (Three-spined stickleback)	signal transduction [GO:0007165]
		G3PER0	Uncharacterized protein	Gasterosteus aculeatus (Three-spined stickleback)	signal transduction [GO:0007165]
		G3P679	G protein subunit beta 4	Gasterosteus aculeatus (Three-spined stickleback)	signal transduction [GO:0007165]
		G3NPE2	Guanine nucleotide binding protein (G protein), beta polypeptide 1a	Gasterosteus aculeatus (Three-spined stickleback)	signal transduction [GO:0007165]
protein 117	worm	A0A0X3Q1V8	Caspase-3	Schistocephalus solidus (Tapeworm)			cysteine-type endopeptidase activity [GO:0004197]
		A0A183T531	Uncharacterized protein	Schistocephalus solidus (Tapeworm)			cysteine-type endopeptidase activity [GO:0004197]
	fish	G3P808	Caspase 2, apoptosis-related cysteine peptidase	Gasterosteus aculeatus (Three-spined stickleback)	regulation of apoptotic process [GO:0042981]		cysteine-type endopeptidase activity involved in execution phase of apoptosis [GO:0097200]
		G3P816	Caspase 2, apoptosis-related cysteine peptidase	Gasterosteus aculeatus (Three-spined stickleback)	intrinsic apoptotic signaling pathway in response to DNA damage [GO:0008630]; positive regulation of apoptotic process [GO:0043065]; regulation of cysteine-type endopeptidase activity involved in apoptotic process [GO:0043281]		cysteine-type endopeptidase activity involved in execution phase of apoptosis [GO:0097200]
protein 118	worm	A0A0X3Q2K3	Dynamin-1-like protein	Schistocephalus solidus (Tapeworm)	mitochondrial fission [GO:0000266]; peroxisome fission [GO:0016559]		GTPase activity [GO:0003924]; GTP binding [GO:0005525]
		A0A183TLW4	Uncharacterized protein	Schistocephalus solidus (Tapeworm)	mitochondrial fission [GO:0000266]; peroxisome fission [GO:0016559]		GTPase activity [GO:0003924]; GTP binding [GO:0005525]
		A0A183TDM6	Uncharacterized protein	Schistocephalus solidus (Tapeworm)			GTPase activity [GO:0003924]; GTP binding [GO:0005525]
	fish	G3P9X8	Si:dkey-32e23.4	Gasterosteus aculeatus (Three-spined stickleback)			GTPase activity [GO:0003924]; GTP binding [GO:0005525]
protein 119	worm	A0A0X3Q304	Pyruvate dehydrogenase E1 component subunit alpha (EC 1.2.4.1)	Schistocephalus solidus (Tapeworm)	acetyl-CoA biosynthetic process from pyruvate [GO:0006086]	intracellular membrane-bounded organelle [GO:0043231]	pyruvate dehydrogenase (acetyl-transferring) activity [GO:0004739]
		A0A183T111	Pyruvate dehydrogenase E1 component subunit alpha (EC 1.2.4.1)	Schistocephalus solidus (Tapeworm)	acetyl-CoA biosynthetic process from pyruvate [GO:0006086]	intracellular membrane-bounded organelle [GO:0043231]	pyruvate dehydrogenase (acetyl-transferring) activity [GO:0004739]
	fish	G3QBS8	Pyruvate dehydrogenase E1 component subunit alpha (EC 1.2.4.1)	Gasterosteus aculeatus (Three-spined stickleback)	acetyl-CoA biosynthetic process from pyruvate [GO:0006086]	intracellular membrane-bounded organelle [GO:0043231]	pyruvate dehydrogenase (acetyl-transferring) activity [GO:0004739]
protein 120	worm	A0A0X3Q3S9	Uncharacterized protein	Schistocephalus solidus (Tapeworm)			cobalamin binding [GO:0031419]; metal ion binding [GO:0046872]; methylmalonyl-CoA mutase activity [GO:0004494]
		A0A183SQ64	Uncharacterized protein	Schistocephalus solidus (Tapeworm)			cobalamin binding [GO:0031419]; metal ion binding [GO:0046872]; methylmalonyl-CoA mutase activity [GO:0004494]
	fish	G3PFG5	Methylmalonyl CoA mutase	Gasterosteus aculeatus (Three-spined stickleback)			cobalamin binding [GO:0031419]; metal ion binding [GO:0046872]; methylmalonyl-CoA mutase activity [GO:0004494]
protein 121	worm	A0A0X3Q3W4	Uncharacterized protein	Schistocephalus solidus (Tapeworm)	small GTPase mediated signal transduction [GO:0007264]		GTPase activity [GO:0003924]; GTP binding [GO:0005525]
	fish	G3NPC4	Ras homolog family member Cb	Gasterosteus aculeatus (Three-spined stickleback)	skeletal muscle satellite cell migration [GO:1902766]; small GTPase mediated signal transduction [GO:0007264]; wound healing, spreading of cells [GO:0044319]		GTPase activity [GO:0003924]; GTP binding [GO:0005525]
protein 122	worm	A0A0X3Q6D3	GTP-binding protein SAR1b	Schistocephalus solidus (Tapeworm)	intracellular protein transport [GO:0006886]; vesicle-mediated transport [GO:0016192]	endoplasmic reticulum [GO:0005783]; Golgi apparatus [GO:0005794]	GTP binding [GO:0005525]
	fish	G3P1D1	Secretion associated, Ras related GTPase 1Ab	Gasterosteus aculeatus (Three-spined stickleback)	intracellular protein transport [GO:0006886]; vesicle-mediated transport [GO:0016192]	endoplasmic reticulum [GO:0005783]; Golgi apparatus [GO:0005794]	GTP binding [GO:0005525]
		G3P1B7	Secretion associated, Ras related GTPase 1Ab	Gasterosteus aculeatus (Three-spined stickleback)	intracellular protein transport [GO:0006886]; vesicle-mediated transport [GO:0016192]	endoplasmic reticulum [GO:0005783]; Golgi apparatus [GO:0005794]	GTP binding [GO:0005525]
		G3NCN2	Uncharacterized protein	Gasterosteus aculeatus (Three-spined stickleback)	intracellular protein transport [GO:0006886]; vesicle-mediated transport [GO:0016192]	endoplasmic reticulum [GO:0005783]; Golgi apparatus [GO:0005794]	GTP binding [GO:0005525]
		G3N9C6	Secretion associated, Ras related GTPase 1B	Gasterosteus aculeatus (Three-spined stickleback)	central nervous system development [GO:0007417]; embryonic viscerocranium morphogenesis [GO:0048703]; intestinal cholesterol absorption [GO:0030299]; intracellular protein transport [GO:0006886]; organ growth [GO:0035265]; vesicle-mediated transport [GO:0016192]	endoplasmic reticulum [GO:0005783]; Golgi apparatus [GO:0005794]	GTP binding [GO:0005525]
protein 123	worm	A0A0X3Q6F5	Ubiquitin-conjugating enzyme E2 G1	Schistocephalus solidus (Tapeworm)			ATP binding [GO:0005524]; transferase activity [GO:0016740]
		A0A183SLP0	Uncharacterized protein	Schistocephalus solidus (Tapeworm)			ATP binding [GO:0005524]; transferase activity [GO:0016740]
		A0A0X3P571	Ubiquitin-conjugating enzyme E2 G1	Schistocephalus solidus (Tapeworm)			ATP binding [GO:0005524]; transferase activity [GO:0016740]
	fish	G3Q079	Ubiquitin-conjugating enzyme E2G 1b (UBC7 homolog, yeast)	Gasterosteus aculeatus (Three-spined stickleback)			ATP binding [GO:0005524]; transferase activity [GO:0016740]
		G3PJL1	Uncharacterized protein	Gasterosteus aculeatus (Three-spined stickleback)			ATP binding [GO:0005524]; transferase activity [GO:0016740]
protein 124	worm	A0A0X3Q743	Cysteine desulfurase (Fragment)	Schistocephalus solidus (Tapeworm)	[2Fe-2S] cluster assembly [GO:0044571]		cysteine desulfurase activity [GO:0031071]; pyridoxal phosphate binding [GO:0030170]
		A0A0X3PN44	Uncharacterized protein (Fragment)	Schistocephalus solidus (Tapeworm)	[2Fe-2S] cluster assembly [GO:0044571]		cysteine desulfurase activity [GO:0031071]; pyridoxal phosphate binding [GO:0030170]
	fish	G3NJL2	NFS1 cysteine desulfurase	Gasterosteus aculeatus (Three-spined stickleback)	[2Fe-2S] cluster assembly [GO:0044571]		cysteine desulfurase activity [GO:0031071]; pyridoxal phosphate binding [GO:0030170]
protein 125	worm	A0A0X3Q9V9	Uncharacterized protein	Schistocephalus solidus (Tapeworm)		nucleus [GO:0005634]	nuclear export signal receptor activity [GO:0005049]
		A0A183T8L0	Uncharacterized protein	Schistocephalus solidus (Tapeworm)	intracellular protein transport [GO:0006886]	nucleus [GO:0005634]	nuclear export signal receptor activity [GO:0005049]; Ran GTPase binding [GO:0008536]
	fish	G3Q859	Exportin 1 (CRM1 homolog, yeast) a	Gasterosteus aculeatus (Three-spined stickleback)	brain development [GO:0007420]; intracellular protein transport [GO:0006886]	nucleus [GO:0005634]	nuclear export signal receptor activity [GO:0005049]; Ran GTPase binding [GO:0008536]
		G3NE79	Exportin 1 (CRM1 homolog, yeast) b	Gasterosteus aculeatus (Three-spined stickleback)	intracellular protein transport [GO:0006886]	nucleus [GO:0005634]	nuclear export signal receptor activity [GO:0005049]; Ran GTPase binding [GO:0008536]
protein 126	worm	A0A0X3QG33	Aspartate aminotransferase (EC 2.6.1.1)	Schistocephalus solidus (Tapeworm)	biosynthetic process [GO:0009058]; cellular amino acid metabolic process [GO:0006520]		L-aspartate:2-oxoglutarate aminotransferase activity [GO:0004069]; pyridoxal phosphate binding [GO:0030170]
		A0A183TPM5	Aspartate aminotransferase (EC 2.6.1.1)	Schistocephalus solidus (Tapeworm)	biosynthetic process [GO:0009058]; cellular amino acid metabolic process [GO:0006520]		L-aspartate:2-oxoglutarate aminotransferase activity [GO:0004069]; pyridoxal phosphate binding [GO:0030170]
		A0A0V0J5E2	Aspartate aminotransferase (EC 2.6.1.1)	Schistocephalus solidus (Tapeworm)	biosynthetic process [GO:0009058]; cellular amino acid metabolic process [GO:0006520]		L-aspartate:2-oxoglutarate aminotransferase activity [GO:0004069]; pyridoxal phosphate binding [GO:0030170]
		A0A0X3PQY5	Aspartate aminotransferase (EC 2.6.1.1)	Schistocephalus solidus (Tapeworm)	biosynthetic process [GO:0009058]; cellular amino acid metabolic process [GO:0006520]		L-aspartate:2-oxoglutarate aminotransferase activity [GO:0004069]; pyridoxal phosphate binding [GO:0030170]
		A0A183T9U4	Aspartate aminotransferase (EC 2.6.1.1)	Schistocephalus solidus (Tapeworm)	biosynthetic process [GO:0009058]; cellular amino acid metabolic process [GO:0006520]		L-aspartate:2-oxoglutarate aminotransferase activity [GO:0004069]; pyridoxal phosphate binding [GO:0030170]
		A0A0V0J6D0	Aspartate aminotransferase (EC 2.6.1.1)	Schistocephalus solidus (Tapeworm)	biosynthetic process [GO:0009058]; cellular amino acid metabolic process [GO:0006520]		L-aspartate:2-oxoglutarate aminotransferase activity [GO:0004069]; pyridoxal phosphate binding [GO:0030170]
	fish	G3NXG2	Aspartate aminotransferase (EC 2.6.1.1)	Gasterosteus aculeatus (Three-spined stickleback)	biosynthetic process [GO:0009058]; cellular amino acid metabolic process [GO:0006520]		L-aspartate:2-oxoglutarate aminotransferase activity [GO:0004069]; pyridoxal phosphate binding [GO:0030170]
		G3NXE2	Aspartate aminotransferase (EC 2.6.1.1)	Gasterosteus aculeatus (Three-spined stickleback)	biosynthetic process [GO:0009058]; cellular amino acid metabolic process [GO:0006520]		L-aspartate:2-oxoglutarate aminotransferase activity [GO:0004069]; pyridoxal phosphate binding [GO:0030170]
		G3N4Z8	Aspartate aminotransferase (EC 2.6.1.1)	Gasterosteus aculeatus (Three-spined stickleback)	biosynthetic process [GO:0009058]; cellular amino acid metabolic process [GO:0006520]		L-aspartate:2-oxoglutarate aminotransferase activity [GO:0004069]; pyridoxal phosphate binding [GO:0030170]
		G3N500	Aspartate aminotransferase (EC 2.6.1.1)	Gasterosteus aculeatus (Three-spined stickleback)	biosynthetic process [GO:0009058]; cellular amino acid metabolic process [GO:0006520]		L-aspartate:2-oxoglutarate aminotransferase activity [GO:0004069]; pyridoxal phosphate binding [GO:0030170]
		G3N4Z0	Aspartate aminotransferase (EC 2.6.1.1)	Gasterosteus aculeatus (Three-spined stickleback)	biosynthetic process [GO:0009058]; cellular amino acid metabolic process [GO:0006520]		L-aspartate:2-oxoglutarate aminotransferase activity [GO:0004069]; pyridoxal phosphate binding [GO:0030170]
		G3N512	Aspartate aminotransferase (EC 2.6.1.1)	Gasterosteus aculeatus (Three-spined stickleback)	biosynthetic process [GO:0009058]; cellular amino acid metabolic process [GO:0006520]		L-aspartate:2-oxoglutarate aminotransferase activity [GO:0004069]; pyridoxal phosphate binding [GO:0030170]
protein 127	worm	A0A183S9Q8	Small nuclear ribonucleoprotein Sm D3 (Sm-D3) (snRNP core protein D3)	Schistocephalus solidus (Tapeworm)	spliceosomal snRNP assembly [GO:0000387]	pICln-Sm protein complex [GO:0034715]; SMN-Sm protein complex [GO:0034719]; spliceosomal complex [GO:0005681]; U1 snRNP [GO:0005685]; U4 snRNP [GO:0005687]
		A0A0X3PR68	Small nuclear ribonucleoprotein Sm D3 (Sm-D3) (snRNP core protein D3) (Fragment)	Schistocephalus solidus (Tapeworm)	spliceosomal snRNP assembly [GO:0000387]	pICln-Sm protein complex [GO:0034715]; SMN-Sm protein complex [GO:0034719]; spliceosomal complex [GO:0005681]; U1 snRNP [GO:0005685]; U4 snRNP [GO:0005687]; viral nucleocapsid [GO:0019013]
	fish	G3PZX4	Small nuclear ribonucleoprotein Sm D3 (Sm-D3) (snRNP core protein D3)	Gasterosteus aculeatus (Three-spined stickleback)	spliceosomal snRNP assembly [GO:0000387]	pICln-Sm protein complex [GO:0034715]; SMN-Sm protein complex [GO:0034719]; spliceosomal complex [GO:0005681]; U1 snRNP [GO:0005685]; U4 snRNP [GO:0005687]
protein 128	worm	A0A183SEA2	Isocitrate dehydrogenase [NAD] subunit, mitochondrial	Schistocephalus solidus (Tapeworm)	tricarboxylic acid cycle [GO:0006099]	mitochondrion [GO:0005739]	isocitrate dehydrogenase (NAD+) activity [GO:0004449]; magnesium ion binding [GO:0000287]; NAD binding [GO:0051287]
		A0A0X3NZU2	Uncharacterized protein	Schistocephalus solidus (Tapeworm)			oxidoreductase activity, acting on the CH-OH group of donors, NAD or NADP as acceptor [GO:0016616]
	fish	G3P7T8	Isocitrate dehydrogenase [NAD] subunit, mitochondrial	Gasterosteus aculeatus (Three-spined stickleback)	tricarboxylic acid cycle [GO:0006099]	mitochondrion [GO:0005739]	isocitrate dehydrogenase (NAD+) activity [GO:0004449]; magnesium ion binding [GO:0000287]; NAD binding [GO:0051287]
protein 129	worm	A0A183SR34	Serine/threonine protein phosphatase 2A regulatory subunit	Schistocephalus solidus (Tapeworm)	signal transduction [GO:0007165]	protein phosphatase type 2A complex [GO:0000159]	protein phosphatase regulator activity [GO:0019888]
		A0A0X3NM27	Serine/threonine-protein phosphatase 2A regulatory subunit epsilon isoform (Fragment)	Schistocephalus solidus (Tapeworm)	signal transduction [GO:0007165]	protein phosphatase type 2A complex [GO:0000159]	protein phosphatase regulator activity [GO:0019888]
	fish	G3Q8G2	Protein phosphatase 2, regulatory subunit B', beta	Gasterosteus aculeatus (Three-spined stickleback)	signal transduction [GO:0007165]	protein phosphatase type 2A complex [GO:0000159]	protein phosphatase regulator activity [GO:0019888]
		G3P9V1	Serine/threonine protein phosphatase 2A regulatory subunit	Gasterosteus aculeatus (Three-spined stickleback)	signal transduction [GO:0007165]	protein phosphatase type 2A complex [GO:0000159]	protein phosphatase regulator activity [GO:0019888]
		G3P9U8	Serine/threonine protein phosphatase 2A regulatory subunit	Gasterosteus aculeatus (Three-spined stickleback)	signal transduction [GO:0007165]	protein phosphatase type 2A complex [GO:0000159]	protein phosphatase regulator activity [GO:0019888]
		G3Q8F9	Serine/threonine protein phosphatase 2A regulatory subunit	Gasterosteus aculeatus (Three-spined stickleback)	signal transduction [GO:0007165]	protein phosphatase type 2A complex [GO:0000159]	protein phosphatase regulator activity [GO:0019888]
		G3P6G5	Serine/threonine protein phosphatase 2A regulatory subunit	Gasterosteus aculeatus (Three-spined stickleback)	signal transduction [GO:0007165]	protein phosphatase type 2A complex [GO:0000159]	protein phosphatase regulator activity [GO:0019888]
protein 130	worm	A0A183SRY5	Uncharacterized protein	Schistocephalus solidus (Tapeworm)	translation [GO:0006412]	ribosome [GO:0005840]	structural constituent of ribosome [GO:0003735]; zinc ion binding [GO:0008270]
	fish	G3PHB5	Ribosomal protein S29	Gasterosteus aculeatus (Three-spined stickleback)	translation [GO:0006412]	ribosome [GO:0005840]	structural constituent of ribosome [GO:0003735]; zinc ion binding [GO:0008270]
		G3PHB3	Ribosomal protein S29	Gasterosteus aculeatus (Three-spined stickleback)	translation [GO:0006412]	ribosome [GO:0005840]	structural constituent of ribosome [GO:0003735]; zinc ion binding [GO:0008270]
		G3PHB9	Ribosomal protein S29	Gasterosteus aculeatus (Three-spined stickleback)	angiogenesis [GO:0001525]; chordate embryonic development [GO:0043009]; erythrocyte development [GO:0048821]; hematopoietic stem cell differentiation [GO:0060218]; intrinsic apoptotic signaling pathway by p53 class mediator [GO:0072332]; regulation of cell cycle [GO:0051726]; translation [GO:0006412]; vasculogenesis [GO:0001570]	small ribosomal subunit [GO:0015935]	RNA binding [GO:0003723]; structural constituent of ribosome [GO:0003735]; zinc ion binding [GO:0008270]
protein 131	worm	A0A183SS72	Uncharacterized protein	Schistocephalus solidus (Tapeworm)			ATP binding [GO:0005524]
		A0A0X3PQ00	Uncharacterized protein (Fragment)	Schistocephalus solidus (Tapeworm)			ATP binding [GO:0005524]
		A0A183TR21	Uncharacterized protein	Schistocephalus solidus (Tapeworm)			ATP binding [GO:0005524]
	fish	A0A140GYV0	Heat shock protein 70kDa isoform 2 (Fragment)	Gasterosteus aculeatus (Three-spined stickleback)			ATP binding [GO:0005524]
		A0A140GYU8	Heat shock protein 70kDa isoform 2 (Fragment)	Gasterosteus aculeatus (Three-spined stickleback)			ATP binding [GO:0005524]
		A0A140GYU5	Heat shock protein 70kDa isoform 1 (Fragment)	Gasterosteus aculeatus (Three-spined stickleback)			ATP binding [GO:0005524]
		A0A140GYU4	Heat shock protein 70kDa isoform 1 (Fragment)	Gasterosteus aculeatus (Three-spined stickleback)			ATP binding [GO:0005524]
		A0A140GYU9	Heat shock protein 70kDa isoform 2 (Fragment)	Gasterosteus aculeatus (Three-spined stickleback)			ATP binding [GO:0005524]
protein 132	worm	A0A183ST20	Uncharacterized protein	Schistocephalus solidus (Tapeworm)		integral component of membrane [GO:0016021]	GTPase activity [GO:0003924]; GTP binding [GO:0005525]
	fish	G3PIW9	RAB11a, member RAS oncogene family, like	Gasterosteus aculeatus (Three-spined stickleback)			GTPase activity [GO:0003924]; GTP binding [GO:0005525]
		G3PS45	RAB11B, member RAS oncogene family, b	Gasterosteus aculeatus (Three-spined stickleback)			GTPase activity [GO:0003924]; GTP binding [GO:0005525]
		G3PJ21	Uncharacterized protein	Gasterosteus aculeatus (Three-spined stickleback)			GTPase activity [GO:0003924]; GTP binding [GO:0005525]
protein 133	worm	A0A183SX85	UTP--glucose-1-phosphate uridylyltransferase (EC 2.7.7.9)	Schistocephalus solidus (Tapeworm)	UDP-glucose metabolic process [GO:0006011]		UTP:glucose-1-phosphate uridylyltransferase activity [GO:0003983]
		A0A0X3NYS5	UTP--glucose-1-phosphate uridylyltransferase (EC 2.7.7.9)	Schistocephalus solidus (Tapeworm)	UDP-glucose metabolic process [GO:0006011]		UTP:glucose-1-phosphate uridylyltransferase activity [GO:0003983]
	fish	G3Q7R7	UTP--glucose-1-phosphate uridylyltransferase (EC 2.7.7.9)	Gasterosteus aculeatus (Three-spined stickleback)	UDP-glucose metabolic process [GO:0006011]		UTP:glucose-1-phosphate uridylyltransferase activity [GO:0003983]
		G3Q7S0	UTP--glucose-1-phosphate uridylyltransferase (EC 2.7.7.9)	Gasterosteus aculeatus (Three-spined stickleback)	UDP-glucose metabolic process [GO:0006011]		UTP:glucose-1-phosphate uridylyltransferase activity [GO:0003983]
		G3Q7R9	UTP--glucose-1-phosphate uridylyltransferase (EC 2.7.7.9)	Gasterosteus aculeatus (Three-spined stickleback)	UDP-glucose metabolic process [GO:0006011]		UTP:glucose-1-phosphate uridylyltransferase activity [GO:0003983]
		G3Q7R4	UTP--glucose-1-phosphate uridylyltransferase (EC 2.7.7.9)	Gasterosteus aculeatus (Three-spined stickleback)	UDP-glucose metabolic process [GO:0006011]		UTP:glucose-1-phosphate uridylyltransferase activity [GO:0003983]
		G3N7L9	UTP--glucose-1-phosphate uridylyltransferase (EC 2.7.7.9)	Gasterosteus aculeatus (Three-spined stickleback)	UDP-glucose metabolic process [GO:0006011]		UTP:glucose-1-phosphate uridylyltransferase activity [GO:0003983]
protein 134	worm	A0A183T4G9	Uncharacterized protein	Schistocephalus solidus (Tapeworm)			metal ion binding [GO:0046872]
	fish	G3PB57	Uncharacterized protein	Gasterosteus aculeatus (Three-spined stickleback)	cellular response to antibiotic [GO:0071236]; cellular response to UV-B [GO:0071493]; intrinsic apoptotic signaling pathway in response to DNA damage [GO:0008630]; response to zinc ion [GO:0010043]	cytoplasm [GO:0005737]	AT DNA binding [GO:0003680]; DNA binding, bending [GO:0008301]; peptide binding [GO:0042277]; zinc ion binding [GO:0008270]
protein 135	worm	A0A183T5A0	Uncharacterized protein	Schistocephalus solidus (Tapeworm)	protein processing involved in protein targeting to mitochondrion [GO:0006627]	mitochondrial processing peptidase complex [GO:0017087]	metal ion binding [GO:0046872]; metalloendopeptidase activity [GO:0004222]
	fish	G3P5B1	Ubiquinol-cytochrome c reductase core protein 1	Gasterosteus aculeatus (Three-spined stickleback)			catalytic activity [GO:0003824]; metal ion binding [GO:0046872]
		G3P5A8	Ubiquinol-cytochrome c reductase core protein 1	Gasterosteus aculeatus (Three-spined stickleback)			catalytic activity [GO:0003824]; metal ion binding [GO:0046872]
protein 136	worm	A0A183T5H6	Uncharacterized protein	Schistocephalus solidus (Tapeworm)			oxidoreductase activity [GO:0016491]
	fish	G3Q8E5	Zgc:101765	Gasterosteus aculeatus (Three-spined stickleback)			oxidoreductase activity [GO:0016491]
		G3Q8E8	Zgc:101765	Gasterosteus aculeatus (Three-spined stickleback)			oxidoreductase activity [GO:0016491]
		G3Q8D7	Zgc:101765	Gasterosteus aculeatus (Three-spined stickleback)			oxidoreductase activity [GO:0016491]
		G3Q8D5	Zgc:101765	Gasterosteus aculeatus (Three-spined stickleback)			oxidoreductase activity [GO:0016491]
		G3Q8E1	Zgc:101765	Gasterosteus aculeatus (Three-spined stickleback)			oxidoreductase activity [GO:0016491]
protein 137	worm	A0A183TCV1	26S proteasome non-ATPase regulatory subunit 2	Schistocephalus solidus (Tapeworm)	regulation of protein catabolic process [GO:0042176]	proteasome regulatory particle, base subcomplex [GO:0008540]	enzyme regulator activity [GO:0030234]
		A0A0X3PD53	Uncharacterized protein (Fragment)	Schistocephalus solidus (Tapeworm)	regulation of protein catabolic process [GO:0042176]	proteasome complex [GO:0000502]	enzyme regulator activity [GO:0030234]
		A0A0X3PSY1	Uncharacterized protein (Fragment)	Schistocephalus solidus (Tapeworm)	regulation of protein catabolic process [GO:0042176]	proteasome complex [GO:0000502]	enzyme regulator activity [GO:0030234]
	fish	G3N4Q9	26S proteasome non-ATPase regulatory subunit 2	Gasterosteus aculeatus (Three-spined stickleback)	regulation of protein catabolic process [GO:0042176]	proteasome regulatory particle, base subcomplex [GO:0008540]	enzyme regulator activity [GO:0030234]
		G3N4Q5	Proteasome 26S subunit, non-ATPase 2	Gasterosteus aculeatus (Three-spined stickleback)	regulation of protein catabolic process [GO:0042176]	proteasome complex [GO:0000502]	enzyme regulator activity [GO:0030234]
protein 138	worm	A0A183TJE2	Uncharacterized protein	Schistocephalus solidus (Tapeworm)	cell redox homeostasis [GO:0045454]	cell [GO:0005623]	peroxiredoxin activity [GO:0051920]
		A0A183TRC4	Uncharacterized protein	Schistocephalus solidus (Tapeworm)
	fish	G3PUQ2	Peroxiredoxin 1	Gasterosteus aculeatus (Three-spined stickleback)	cell redox homeostasis [GO:0045454]	cell [GO:0005623]	peroxiredoxin activity [GO:0051920]
		G3PUQ5	Peroxiredoxin 1	Gasterosteus aculeatus (Three-spined stickleback)	cell redox homeostasis [GO:0045454]; leukocyte activation [GO:0045321]	cell [GO:0005623]	peroxiredoxin activity [GO:0051920]
protein 139	worm	A0A183TL70	Uncharacterized protein	Schistocephalus solidus (Tapeworm)		cytoplasm [GO:0005737]	translation release factor activity [GO:0003747]
		A0A0X3NYL6	Uncharacterized protein	Schistocephalus solidus (Tapeworm)		cytoplasm [GO:0005737]	translation release factor activity [GO:0003747]
	fish	G3Q1D9	Eukaryotic translation termination factor 1a	Gasterosteus aculeatus (Three-spined stickleback)		cytoplasm [GO:0005737]	translation release factor activity [GO:0003747]
		G3Q1E2	Eukaryotic translation termination factor 1a	Gasterosteus aculeatus (Three-spined stickleback)		cytoplasm [GO:0005737]	translation release factor activity [GO:0003747]
		G3Q1D7	Eukaryotic translation termination factor 1a	Gasterosteus aculeatus (Three-spined stickleback)		cytoplasm [GO:0005737]	translation release factor activity [GO:0003747]
protein 140	worm	A0A183TP29	Uncharacterized protein	Schistocephalus solidus (Tapeworm)		membrane [GO:0016020]
		A0A0V0J2R0	Protein l(2)37Cc (Fragment)	Schistocephalus solidus (Tapeworm)		membrane [GO:0016020]
	fish	G3P3A6	Prohibitin	Gasterosteus aculeatus (Three-spined stickleback)		membrane [GO:0016020]
		G3P388	Prohibitin	Gasterosteus aculeatus (Three-spined stickleback)		membrane [GO:0016020]
protein 141	worm	A0A183TQT3	Uncharacterized protein	Schistocephalus solidus (Tapeworm)
	fish	G3PMC3	Uncharacterized protein	Gasterosteus aculeatus (Three-spined stickleback)
